# Supplementary material for: PyINETA: Open-Source Platform for INADEQUATE-JRES Integration in NMR Metabolomics
Source: Anal Chem. 2024 Nov 20;96(48):19029–37. doi: 10.1021/acs.analchem.4c03966 (PMC11618735; doi:10.1021/acs.analchem.4c03966)
Supplement: Supplementary file 2 — ac4c03966_si_002.xlsx [file ac4c03966_si_002.xlsx]

## Sheet: Supplementary_Table_Taujale_et_
Compound name	BMRB entry ID	Solvent	Ambiguity score in PyINETA
1_3_diaminopropane	bmse000001	D2O	0
2_3_diphospho_D_glyceric_acid	bmse000002	D2O	1
2_deoxyguanosine	bmse000003	D2O	0
ADP	bmse000004	D2O	0
AMP	bmse000005	D2O	0.2
ATP	bmse000006	D2O	0.2
D_3_phosphoglyceric_acid	bmse000007	D2O	0
D_allose	bmse000008	D2O	0.667
D_fructose	bmse000010	D2O	1
D_fructose_1_6_bisphosphate	bmse000011	D2O	0
D_fructose_6_phosphate	bmse000012	D2O	1
D_galactose	bmse000013	D2O	1
D_glucose	bmse000015	D2O	1
D_glucose_6_phosphate	bmse000016	D2O	0
D_maltose	bmse000017	D2O	0.917
D_mannose	bmse000018	D2O	1
D_ornithine	bmse000019	D2O	0
D_psicose	bmse000020	D2O	0
D_sorbose	bmse000022	D2O	0.5
D_tagatose	bmse000023	D2O	0.833
D_threo_isocitric_acid	bmse000025	D2O	0
D_xylose	bmse000026	D2O	1
D_xylulose	bmse000027	D2O	0
L_alanine	bmse000028	D2O	0
L_arginine	bmse000029	D2O	0
L_asparagine	bmse000030	D2O	0.5
L_aspartic_acid	bmse000031	D2O	0
L_citrulline	bmse000032	D2O	0
L_cystathionine	bmse000033	D2O	0
L_cysteine	bmse000034	D2O	0
L_fucose	bmse000036	D2O	0
L_glutamic_acid	bmse000037	D2O	0
L_glutamine	bmse000038	D2O	0
L_histidine	bmse000039	D2O	0.333
L_homoserine	bmse000040	D2O	0
L_isoleucine	bmse000041	D2O	0
L_leucine	bmse000042	D2O	0.333
L_lysine	bmse000043	D2O	0
L_methionine	bmse000044	D2O	0
L_phenylalanine	bmse000045	D2O	0
malic_acid	bmse000046	D2O	0.5
L_proline	bmse000047	D2O	0
L_serine	bmse000048	D2O	0
L_threonine	bmse000049	D2O	0
L_tryptophan	bmse000050	D2O	0
L_tyrosine	bmse000051	D2O	0
L_valine	bmse000052	D2O	0.4
NAD	bmse000053	D2O	0.19
NADH	bmse000054	D2O	0.286
NADPH	bmse000055	D2O	0.286
N_acetyl_D_mannosamine	bmse000056	D2O	0
N_acetylneuraminic_acid	bmse000057	D2O	0
O_succinyl_L_homoserine	bmse000058	D2O	0
S_adenosyl_L_methionine	bmse000059	D2O	1
adenine	bmse000060	D2O	0
adenosine	bmse000061	D2O	0
adonitol	bmse000062	D2O	0
agmatine	bmse000063	D2O	0
alpha_ketoglutaric_acid	bmse000064	D2O	1
lactose	bmse000065	D2O	1
4_aminobenzoic_acid	bmse000066	D2O	0
anthranilic_acid	bmse000067	D2O	0.286
L_arabitol	bmse000068	D2O	0
betaine	bmse000069	D2O	0.8
betaine_aldehyde	bmse000070	D2O	0
cAMP	bmse000071	D2O	0
cadaverine	bmse000072	D2O	0
L_canavanine	bmse000073	D2O	0
D_carnitine	bmse000074	D2O	0.571
chorismic_acid	bmse000075	D2O	0
citrate	bmse000076	D2O	0
coumarin	bmse000077	CDCl3	0
creatine	bmse000078	D2O	0
creatine_phosphate	bmse000079	D2O	0
dehydro_proline	bmse000080	D2O	0
fumaric_acid	bmse000083	D2O	0
gluconic_acid	bmse000084	D2O	0
alpha_D_glucose_1_phosphate	bmse000086	D2O	0
alpha_D_glucose_1_6_bisphosphate	bmse000087	D2O	0
glycine	bmse000089	D2O	0
guanine	bmse000090	D2O	0
guanosine	bmse000091	D2O	0
4_hydroxybenzoic_acid	bmse000092	D2O	0
trans_3_hydroxycinnamic_acid	bmse000093	D2O	0
hypoxanthine	bmse000094	D2O	0
i_erythritol	bmse000095	D2O	0
imidazole	bmse000096	D2O	0
indole	bmse000097	CDCl3	0
inosine	bmse000098	D2O	0.2
D_mannitol	bmse000099	D2O	0
meso_erythritol	bmse000100	D2O	0
methyl_oxobutanoic_acid	bmse000101	D2O	0
muco_inositol	bmse000102	D2O	0
myo_inositol	bmse000103	D2O	1
niacin	bmse000104	D2O	0
nicotine	bmse000105	D2O	0
oxalate	bmse000106	D2O	0
phosphoenolpyruvic_acid	bmse000107	D2O	0
prephenic_acid	bmse000108	D2O	0.571
putrescine	bmse000109	D2O	0
pyridoxal	bmse000110	D2O	0
pyridoxal_5_phosphate	bmse000111	D2O	0
pyruvic_acid	bmse000112	D2O	0
scyllo_inositol	bmse000113	D2O	0
shikimic_acid	bmse000114	D2O	0
D_sorbitol	bmse000115	D2O	1
spermidine	bmse000116	D2O	1
spermine	bmse000117	D2O	0
sucrose	bmse000119	D2O	0.75
taurine	bmse000120	D2O	0
L_threitol	bmse000121	D2O	0
trans_4_hydroxy_L_proline	bmse000123	D2O	0
trans_cinnamic_acid	bmse000124	D2O	0
D_trehalose	bmse000125	D2O	0.833
uric_acid	bmse000126	D2O	1
xanthine	bmse000127	D2O	0
xanthosine	bmse000128	D2O	0.4
xylitol	bmse000129	D2O	0
pyridoxamine	bmse000130	D2O	0
pyridoxamine_5_phosphate	bmse000131	D2O	0
homovanillic_acid	bmse000132	D2O	0
isonicotinic_acid	bmse000133	D2O	0
ethacrynic_acid	bmse000134	D2O	0
cyanuric_acid	bmse000135	D2O	0
itaconic_acid	bmse000137	D2O	0
D_cellobiose	bmse000138	D2O	1
amygdalin	bmse000139	D2O	0
D_glucuronate	bmse000140	D2O	0
gamma_D_galactonolactone	bmse000141	D2O	0
acetylcarnitine	bmse000142	D2O	0
5_acetylamido_2_chloroaniline	bmse000143	D2O	0.625
dihydroxyacetone	bmse000144	D2O	0
N_acetyl_L_glutamine	bmse000145	D2O	0.286
ADA	bmse000146	D2O	0
4_aminoantipyrine	bmse000147	D2O	0.182
diethyl_oxalacetate	bmse000148	D2O	1
4_hydroxycinnamic_acid	bmse000150	D2O	0
alpha_D_galactose_1_phosphate	bmse000151	D2O	0
trigonelline	bmse000152	D2O	0
L_methionine_methylsulfonium_iodide	bmse000153	D2O	0
4_2_aminoethyl_morpholine	bmse000154	D2O	0
creatinine	bmse000155	D2O	0.5
N_acetyl_L_alanine	bmse000157	D2O	0
uridine	bmse000158	D2O	0.667
beta_alanine	bmse000159	D2O	0
sarcosine	bmse000160	D2O	0
3_hydroxybutyrate	bmse000161	D2O	0
L_ornithine	bmse000162	D2O	0
N_acetyl_D_glucosamine_1_phosphate	bmse000163	D2O	0.625
D_xylonate_cadmium	bmse000166	D2O	0
L_tartaric_acid	bmse000167	D2O	0
acetylcholine	bmse000168	D2O	0
L_selenomethionine	bmse000169	D2O	0
L_glutathione_oxidized	bmse000170	D2O	0
1_amino_1_phenylmethyl_phosphonic_acid	bmse000171	D2O	1
L_kynurenine	bmse000172	D2O	0
4_hydroxyphenethyl_alcohol	bmse000173	D2O	0
5_acetylamino_2_nitrobenzoic_acid	bmse000174	D2O	0.778
inosine_5_monophosphate	bmse000175	D2O	0
2_amino_5_ethyl_1_3_4_thiadiazole	bmse000176	D2O	0
indole_3_acetic_acid	bmse000177	D2O	0
alpha_naphthoic_acid	bmse000178	D2O	0.909
propionic_acid	bmse000179	D2O	0
cytosine	bmse000180	D2O	0
L_ascorbate	bmse000182	D2O	0
succinic_acid	bmse000183	D2O	0
glycerol	bmse000184	D2O	0
L_glutathione_reduced	bmse000185	D2O	0
uracil	bmse000187	D2O	0
D_glucosamine_6_phosphate	bmse000189	D2O	0
cytidine	bmse000190	D2O	0
acetic_acid	bmse000191	D2O	0
DL_alpha_glycerol_phosphate	bmse000193	D2O	0
L_arginine_L_glutamate	bmse000194	D2O	0
N_alpha_acetyl_DL_ornithine	bmse000195	D2O	0
methyl_N_acetyl_alpha_D_glucosaminide	bmse000196	D2O	0
citraconic_acid	bmse000199	D2O	0
homogentisic_acid	bmse000200	D2O	0
kanamycin	bmse000201	D2O	0
HEPES	bmse000202	D2O	0
formate	bmse000203	D2O	0
D_ribose_5_phosphate	bmse000204	D2O	1
N_acetyl_D_glucosamine_6_phosphate	bmse000205	D2O	0
caffeine	bmse000206	D2O	0
tryptamine	bmse000207	D2O	0
L_lactic_acid	bmse000208	D2O	0
D_citrulline	bmse000209	D2O	0
2_deoxyguanosine_5_triphosphate	bmse000210	D2O	0.7
L_carnitine	bmse000211	D2O	0
maleic_acid	bmse000212	D2O	0
L_arabinose	bmse000213	D2O	0
D_galacturonic_acid	bmse000216	D2O	0
quinolinic_acid	bmse000219	D2O	0
phenylacetic_acid	bmse000220	D2O	0
raffinose	bmse000221	D2O	0
DL_serine	bmse000222	D2O	0
4_nitrophenol	bmse000223	D2O	0.667
trimethylamine	bmse000224	D2O	0
D_L_glyceraldehyde	bmse000225	D2O	0
FAD	bmse000226	D2O	0.667
biotin	bmse000227	D2O	0
polygalacturonic_acid	bmse000228	D2O	0
D_glucono_1_5_lactone	bmse000230	D2O	0
N_acetyl_D_glucosamine	bmse000231	D2O	0
glycogen	bmse000232	D2O	1
melibiose	bmse000233	D2O	0
L_gulonolactone	bmse000235	D2O	0
D_alanine	bmse000236	D2O	0
DL_pipecolic_acid	bmse000237	D2O	0
L_malic_acid	bmse000238	D2O	0
D_saccharate	bmse000239	D2O	0
stachyose	bmse000240	D2O	0
N_N_dimethylglycine	bmse000241	D2O	0
isethionic_acid	bmse000242	D2O	0
tyramine	bmse000243	D2O	0
thymidine	bmse000244	D2O	0
glycolate	bmse000245	D2O	0
L_carnosine	bmse000246	D2O	0
1_3_dimethylurea	bmse000248	D2O	0
methyl_4_aminobutyrate	bmse000249	D2O	0
dAMP	bmse000250	D2O	0
Salicylate	bmse000252	D2O	0
dADP	bmse000253	D2O	0.6
D_Fructose_1_phosphate	bmse000254	D2O	0
ITP	bmse000255	D2O	0.4
Formaldehyde	bmse000256	D2O	0
FMN	bmse000257	D2O	0
Glycolaldehyde	bmse000258	D2O	0
4_Hydroxybenzaldehyde	bmse000259	D2O	0
Acetyl_phosphate	bmse000261	D2O	0
NADP	bmse000263	D2O	0.667
4_Nitrophenyl_phosphate	bmse000264	D2O	0
4_Nitrocatechol	bmse000265	D2O	0
UDP	bmse000266	D2O	0.222
Formamide	bmse000267	D2O	0
R_Lactate	bmse000269	D2O	0
GDP	bmse000270	D2O	0.2
CDP	bmse000272	D2O	0
D_Aspartate	bmse000273	D2O	0
Thiamin	bmse000274	D2O	0.182
D_Fructose_2_6_bisphosphate	bmse000275	D2O	0
Ethanolamine	bmse000276	D2O	0
CTP	bmse000277	D2O	0
D_Ribulose_5_phosphate	bmse000278	D2O	0
Urocanate	bmse000279	D2O	0
UMP	bmse000280	D2O	0.222
Nicotinamide	bmse000281	D2O	0
DL_Alanine	bmse000282	D2O	0
Orotate	bmse000283	D2O	0
Benzonitrile	bmse000284	D2O	0
Choline	bmse000285	D2O	0.8
Acetophenone	bmse000286	D2O	0
Pantothenate	bmse000287	D2O	0.444
Pyridoxine	bmse000288	D2O	0
S_Adenosyl_L_homocysteine	bmse000289	D2O	0.143
Phenol	bmse000290	D2O	0
Selenomethionine	bmse000291	D2O	0
UDPglucuronate	bmse000292	D2O	0
Hydroquinone	bmse000293	D2O	0
Methanol	bmse000294	D2O	0
UTP	bmse000295	D2O	0
Ethanol	bmse000297	D2O	0
D_Glyceraldehyde	bmse000298	D2O	0
Folate	bmse000299	D2O	0
Benzoate	bmse000300	D2O	0
1_2_Propanediol	bmse000302	D2O	0
1_3_Propanediol	bmse000303	D2O	0
1_4_Benzoquinone	bmse000304	D2O	0
1_amino_2_propanol	bmse000305	D2O	0
Quinic_acid	bmse000306	D2O	0
2_Amino_1_phenylethanol	bmse000307	D2O	0
2_Aminoethyl_dihydrogen_phosphate	bmse000308	D2O	0
2_Aminoethylphosphonic_acid	bmse000309	D2O	0.5
2_Aminophenol	bmse000310	D2O	0
Cytidine_5_monophosphate	bmse000311	D2O	0
6_aminopenicillanic_acid	bmse000312	D2O	0
beta_gentiobiose	bmse000313	D2O	0
d_desthiobiotin	bmse000314	D2O	0
D_Salicin	bmse000315	D2O	0
Epinephrine	bmse000316	D2O	0
Gibberellic_acid	bmse000317	D2O	0
sinapic_acid	bmse000318	D2O	0
3_Methyl_2_oxopentanoic_acid	bmse000319	D2O	0
2_Deoxyuridine	bmse000320	D2O	0
3_Hydroxyanthranilic_acid	bmse000321	D2O	0
3_4_Dihydroxy_L_phenylalanine	bmse000322	D2O	0
2_Deoxycytidine	bmse000323	D2O	0
3_hydroxybenzoic_acid	bmse000324	D2O	0
2_ketobutyric_acid	bmse000325	D2O	0
2_5_dihydroxybenzoic_acid	bmse000326	D2O	0
3_5_Diiodo_L_tyrosine	bmse000327	D2O	0
3_4_Dihydroxybenzoic_acid	bmse000328	D2O	0
3_4_Dihydroxyphenylacetic_acid	bmse000329	D2O	0
2_Furoic_acid	bmse000330	D2O	0
3_2_Hydroxyphenylpropionic_acid	bmse000331	D2O	0
2_Chlorobenzoic_acid	bmse000332	D2O	0
3_Ureidopropionic_acid	bmse000333	D2O	0
3_Methylcatechol	bmse000334	D2O	0
3_Hydroxy_3_methylglutaric_acid	bmse000335	D2O	0
3_5_dichlorocatechol	bmse000336	D2O	0
3_Iodo_L_tyrosine	bmse000337	D2O	0
2_Hydroxyisocaproic_acid	bmse000338	D2O	0
3_hydroxyphenylacetic_acid	bmse000339	D2O	0
gamma_Aminobutyric_acid	bmse000340	D2O	0
6_Hydroxynicotinic_acid	bmse000341	D2O	0
L_Dihydroorotic_acid	bmse000342	D2O	0
vanillin	bmse000343	D2O	0
4_Guanidinobutyric_acid	bmse000344	D2O	0
Valeric_acid	bmse000345	D2O	0
Barbituric_acid	bmse000346	D2O	0
trans_2_Hydroxycinnamic_acid	bmse000347	D2O	0
Adenosine_3_monophosphate	bmse000349	D2O	0
m_Cresol	bmse000350	D2O	0
Hexanoic_acid	bmse000351	D2O	0
DL_threo_beta_Methylaspartate	bmse000352	D2O	0
Nepsilon_Acetyl_L_lysine	bmse000353	D2O	0
Pimelic_acid	bmse000354	D2O	0
4_methyl_5_thiazoleethanol	bmse000355	D2O	0
p_Anisic_acid	bmse000356	D2O	0
chlorohydroquinone	bmse000358	D2O	0
2_chloroethanol	bmse000360	D2O	0
2_hydroxybutanoic_acid	bmse000361	D2O	0
2_hydroxyethylacetylene	bmse000362	D2O	0
2_propyn_1_ol	bmse000363	D2O	0
5_hydroxyindoleacetate	bmse000364	D2O	0
arbutin	bmse000365	D2O	0
chloroacetic_acid	bmse000367	D2O	0
cis_3_chloroacrylic_acid	bmse000368	D2O	0
cis_3_hexen_1_ol	bmse000369	D2O	0
decanoic_acid	bmse000370	CDCl3	0
diethanolamine	bmse000371	D2O	0
epsilon_caprolactam	bmse000372	D2O	0
isovaleric_acid	bmse000373	D2O	0
L_menthone	bmse000375	CDCl3	0
N_carbamyl_L_glutamate	bmse000376	D2O	0
phenethylamine	bmse000377	D2O	0
suberic_acid	bmse000378	D2O	0
triethanolamine	bmse000379	D2O	0
L_Cysteic_acid	bmse000380	D2O	0
R_Pantolactone	bmse000381	D2O	0
N_Acetyl_L_glutamic_acid	bmse000382	D2O	0
4_Methyl_2_oxovaleric_acid	bmse000383	D2O	0
Guanidineacetic_acid	bmse000384	D2O	0
Pyrocatechol	bmse000385	D2O	0
Chlorogenic_acid	bmse000387	D2O	0
Cysteamine	bmse000388	D2O	0
Gallic_acid	bmse000389	D2O	0
DL_2_Aminobutyric_acid	bmse000390	D2O	0
Phthalic_acid	bmse000391	D2O	0
Acrylamide	bmse000392	D2O	0
6_Aminohexanoic_acid	bmse000394	D2O	0
4_Chlorophenylacetate	bmse000395	D2O	0
alpha_Methylaminomethylbenzyl_alcohol	bmse000396	D2O	0
DL_Methionine_sulfoxide	bmse000397	D2O	0
Methylmalonic_acid	bmse000398	D2O	0
O_Phospho_L_serine	bmse000399	D2O	0
Ethanesulfonic_acid	bmse000400	D2O	0
DL_alpha_epsilon_Diaminopimelic_acid	bmse000401	D2O	0
Butyric_acid	bmse000402	D2O	0
Ala_Ala	bmse000403	D2O	0
Norepinephrine	bmse000404	D2O	0
Cyclohexanone	bmse000405	D2O	0
Glutaric_acid	bmse000406	D2O	0
Benzyl_alcohol	bmse000407	D2O	0
Hippuric_acid	bmse000408	D2O	0
dl_Indole_3_lactic_acid	bmse000409	D2O	0
Kynurenic_acid	bmse000410	D2O	0
L_Norleucine	bmse000411	D2O	0
Dihydrocoumarin	bmse000412	D2O	0
Tropic_acid	bmse000413	D2O	0
p_Toluic_acid	bmse000414	D2O	0
Resorcinol	bmse000415	D2O	0
Acetylenedicarboxylic_acid	bmse000416	D2O	0
quinaldic_acid	bmse000417	D2O	0
4_Chlorocatechol	bmse000420	D2O	0
5_methylcytosine	bmse000421	D2O	0
4_Hydroxy_3_methoxycinnamaldehyde	bmse000422	D2O	0
N_acetyl_L_aspartic_acid	bmse000423	D2O	0
Adipic_acid	bmse000424	D2O	0
Dihydrouracil	bmse000425	D2O	0
Trimethylamine_N_oxide	bmse000426	D2O	0
R_Citramalic_acid	bmse000428	D2O	0
DL_2_Aminoadipic_acid	bmse000429	D2O	0
DL_homocysteine	bmse000430	D2O	0
Cyclohexanol	bmse000431	D2O	0
Pyridine	bmse000432	D2O	0
o_Cresol	bmse000433	D2O	0
acetylcholine	bmse000434	D2O	0
Glutaconic_acid	bmse000435	D2O	0
Guaiacol	bmse000436	D2O	0
Allantoin	bmse000437	D2O	0
4_Chlorobenzoic_acid	bmse000438	D2O	0
Isobutyric_acid	bmse000439	D2O	0
D_Glucosaminic_acid	bmse000440	D2O	0
4_Hydroxyphenylacetonitrile	bmse000441	D2O	0
L_homocitrulline	bmse000442	D2O	0
5_Hydroxymethyluracil	bmse000443	D2O	0
4_hydroxy_3_methoxybenzyl_alcohol	bmse000444	D2O	0
D_Panthenol	bmse000445	D2O	0
propanol	bmse000446	D2O	0
butanol	bmse000447	D2O	0
L_Histidinol	bmse000448	D2O	0
Npai_Methyl_L_histidine	bmse000449	D2O	0
D_Methionine	bmse000450	D2O	0
Cyclohexylamine	bmse000451	D2O	0
Hypotaurine	bmse000452	D2O	0
Ureidosuccinic_acid	bmse000453	D2O	0
purine	bmse000454	D2O	0
4_Hydroxyphenylacetic_acid	bmse000455	D2O	0
5_Hydroxy_L_tryptophan	bmse000457	D2O	0
p_Cresol	bmse000458	D2O	0
Ferulic_acid	bmse000459	D2O	0
Maleamic_acid	bmse000460	D2O	0
4_Chlorophenol	bmse000461	D2O	0
4_Aminophenol	bmse000462	D2O	0
trans_trans_Muconic_acid	bmse000463	D2O	0
Acetyl_L_carnitine	bmse000464	D2O	0
Phthalaldehydic_acid	bmse000465	D2O	0
DL_beta_leucine	bmse000466	D2O	0
Acetaldehyde_oxime_mixture	bmse000467	D2O	0
4_Acetamidobutyric_acid	bmse000468	D2O	0
cis_1_2_cyclohexanediol	bmse000469	D2O	0
biuret	bmse000470	D2O	0
Glyoxylic_acid	bmse000471	D2O	0
17_alpha_hydroxyprogesterone	bmse000472	CDCl3	0
3_2_hydroxyethyl_indole	bmse000473	CDCl3	0
3_methylcrotonaldehyde	bmse000474	D2O	0
4_methylcatechol	bmse000475	D2O	0
5_pregnen_3_beta_ol_20_one	bmse000476	CDCl3	0
beta_sitosterol	bmse000477	CDCl3	0
N_acetyl_D_Phenyl_alanine	bmse000479	D2O	0
octane	bmse000480	CDCl3	0
phenyl_acetate	bmse000481	CDCl3	0
progesterone	bmse000482	CDCl3	0
R_2_Pyrrolidinone_5_carboxylate	bmse000483	D2O	0
squalene	bmse000484	CDCl3	0
stearic_acid	bmse000485	CDCl3	0
vanillic_acid	bmse000486	D2O	0
1_hexadecanol	bmse000487	CDCl3	0
3_indoleacetonitrile	bmse000488	CDCl3	0
5_alpha_cholestan_3_one	bmse000489	CDCl3	0
5_alpha_pregnane_3_20_dioneallo	bmse000490	CDCl3	0
alpha_pinene_oxide	bmse000491	CDCl3	0
epsilon_caprolactone	bmse000493	CDCl3	0
ergosterol	bmse000494	CDCl3	0
fenchol	bmse000495	CDCl3	0
indanone	bmse000496	CDCl3	0
linoleic_acid	bmse000497	CDCl3	0
neomenthol	bmse000498	CDCl3	0
nonanoic_acid	bmse000499	CDCl3	0
R_carvone	bmse000500	CDCl3	0
retinyl_palmitate	bmse000501	CDCl3	0
octanoic_acid	bmse000502	CDCl3	0
p_cymene	bmse000503	CDCl3	0
terpinolene	bmse000504	CDCl3	0
biphenyl	bmse000506	CDCl3	0
cholecalciferol	bmse000507	CDCl3	0
cuminaldehyde	bmse000508	CDCl3	0
dodecanoic_acid	bmse000509	CDCl3	0
ergocalciferol	bmse000510	CDCl3	0
quinidine	bmse000511	CDCl3	0
cortexolone	bmse000512	CDCl3	0
1_4_cyclohexanedione	bmse000513	CDCl3	0
2_indanone	bmse000514	CDCl3	0
2_methylbenzyl_alcohol	bmse000515	CDCl3	0
3_methylindole	bmse000516	CDCl3	0
4_4_dichlorobenzophenone	bmse000517	CDCl3	0
4_chloroacetophenone	bmse000518	CDCl3	0
4_cholesten_3_one	bmse000519	CDCl3	0
4_methylbenzyl_alcohol	bmse000520	CDCl3	0
9_fluorenone	bmse000521	CDCl3	0
adrenosterone	bmse000522	CDCl3	0
eucalyptol	bmse000523	CDCl3	0
fluorene	bmse000524	CDCl3	0
jasmonic_acid	bmse000525	CDCl3	0
o_xylene	bmse000526	CDCl3	0
p_tolualdehyde	bmse000527	CDCl3	0
stigmasterol	bmse000528	CDCl3	0
11_alpha_hydroxyprogesterone	bmse000529	CDCl3	0
1_2_3_4_tetrahydronaphthalene	bmse000530	CDCl3	0
1_methylnaphthalene	bmse000531	CDCl3	0
1_naphthaldehyde	bmse000532	CDCl3	0
dihydrocarveol	bmse000533	CDCl3	0
1R_myrtenal	bmse000534	CDCl3	0
21_hydroxyprogesterone	bmse000535	CDCl3	0
2_hexenal	bmse000536	CDCl3	0
2_methylnaphthalene	bmse000537	CDCl3	0.636
3_hydroxy_2_methyl_4_pyrone	bmse000538	CDCl3	0
3_isochromanone	bmse000539	CDCl3	0.667
3_methylbenzyl_alcohol	bmse000540	CDCl3	0.25
5_alpha_cholestan_3_beta_ol	bmse000541	CDCl3	0.741
alpha_lipoic_acid	bmse000542	CDCl3	0
androsterone	bmse000543	acetone	0
cholesteryl_palmitate	bmse000544	CDCl3	0
cyclohexane	bmse000545	CDCl3	0
delta_tocopherol	bmse000547	CDCl3	0
dibenzofuran	bmse000548	CDCl3	0
estrone	bmse000549	CDCl3	0
ethyl_heptanoate	bmse000550	CDCl3	0
methyl_jasmonate	bmse000551	CDCl3	0
m_tolualdehyde	bmse000552	CDCl3	0
m_toluic_acid	bmse000553	CDCl3	0
m_xylene	bmse000554	CDCl3	0
myrtenol	bmse000555	CDCl3	0
o_tolualdehyde	bmse000556	CDCl3	0
o_toluic_acid	bmse000557	CDCl3	0
pentadecanoic_acid	bmse000558	CDCl3	0
perillyl_alcohol	bmse000559	CDCl3	0
phenanthrene	bmse000560	CDCl3	0
pinocarveol	bmse000561	CDCl3	0
retinoic_acid	bmse000562	CDCl3	0
undecanoic_acid	bmse000563	CDCl3	0
9_hydroxyfluorene	bmse000564	CDCl3	0
cis_5_dodecenoic_acid	bmse000565	CDCl3	0
glyceryl_tridecanoate	bmse000566	CDCl3	0
tetrabromobisphenol_A	bmse000567	CDCl3	0
1_2_dichloroethane	bmse000568	CDCl3	0
1_6_anhydro_beta_d_glucose	bmse000569	D2O	0.5
2_hydroxy_3_methylbutyric_acid	bmse000570	D2O	0.4
2_hydroxyhexanoic_acid	bmse000571	D2O	0
2_hydroxyoctanoic_acid	bmse000572	D2O	0
3_hydroxymandelic_acid	bmse000573	D2O	0
3_Methyl_2_oxopentanoic_acid	bmse000574	D2O	0
3_methylglutaric_acid	bmse000575	D2O	0
acetosyringone	bmse000576	DMSO	0
cotinine	bmse000577	D2O	0
ethylmalonic_acid	bmse000578	D2O	0
monoethyl_malonate	bmse000579	D2O	0
3_methyl_2_butenoic_acid	bmse000581	D2O	0
4_Hydroxybenzaldehyde	bmse000582	DMSO	0
4_hydroxybenzoic_acid	bmse000583	DMSO	0
acetovanillone	bmse000584	DMSO	0
dihydroconiferyl_alcohol	bmse000585	DMSO	0
dihydro_sinapyl_alcohol	bmse000586	DMSO	0
Ferulic_acid	bmse000587	DMSO	0
gly_pro	bmse000588	D2O	0
methyl_sinapate	bmse000589	DMSO	0
palmitic_acid	bmse000590	CDCl3	0
p_coumaric_acid	bmse000591	DMSO	0
p_coumaryl_alcohol	bmse000592	DMSO	0
p_hydroxyacetophenone	bmse000593	DMSO	0
sinapinic_acid	bmse000594	DMSO	0
syringaldehyde	bmse000595	DMSO	0
trans_3_hexenedioic_acid	bmse000596	D2O	0
vanillin	bmse000597	DMSO	0
17_alpha_hydroxyprogesterone	bmse000598	CDCl3	0
4_isopropylbenzyl_alcohol	bmse000599	CDCl3	0.6
alpha_tocopherol	bmse000600	CDCl3	0.931
coniferaldehyde	bmse000601	DMSO	0
coniferyl_alcohol	bmse000602	DMSO	0
cyclohexanecarboxylic_acid	bmse000603	CDCl3	0
linoleic_acid	bmse000604	CDCl3	0
methyl_4_coumarate	bmse000605	DMSO	0
sinapaldehyde	bmse000606	DMSO	0
syringic_acid	bmse000607	DMSO	0
coniferin	bmse000608	DMSO	0.5
methyl_ferulate	bmse000609	DMSO	0
n_acetylglycine	bmse000610	D2O	0.5
p_coumaraldehyde	bmse000611	DMSO	0
sinapyl_alcohol	bmse000612	DMSO	0
syringin	bmse000613	DMSO	0
vanillic_acid	bmse000614	DMSO	0
2_furoylglycine	bmse000615	D2O	0
2_octenoic_acid	bmse000616	D2O	0
2_phenylbutyric_acid	bmse000617	D2O	0
3_hydroxy_4_methoxycinnamic_acid	bmse000618	D2O	0
3_methyladipic_acid	bmse000619	D2O	0
3_methylsalicylic_acid	bmse000620	D2O	0
3_pyridine_aldoxime	bmse000621	D2O	0
3_pyridinecarbonitrile	bmse000622	D2O	0
4_hydroxybenzyl_alcohol	bmse000623	D2O	0
4_methylsalicylic_acid	bmse000624	D2O	0
4_methylvaleric_acid	bmse000625	CDCl3	0
5_methoxytryptamine	bmse000626	DMSO	0
bilirubin	bmse000627	DMSO	0
cis_fenpropimorph	bmse000628	DMSO	0
L_4_hydroxyphenylglycine	bmse000629	D2O	0
N_cyclohexylformamide	bmse000630	D2O	0
O_phospho_DL_threonine	bmse000631	D2O	0
sulfoacetic_acid	bmse000632	D2O	0
tetrachloroethylene	bmse000633	CDCl3	0
4_4_DDT	bmse000634	benzene	0
s_perillaldehyde	bmse000638	CDCl3	0
1_methylnicotinamide	bmse000639	DMSO	0
2_4_5_trichlorophenoxyacetic_acid	bmse000640	benzene	0
3_Ureidopropionic_acid	bmse000641	DMSO	0
beta_estradiol	bmse000642	acetone	0
elaidic_acid	bmse000643	methanol	0
glycodesoxycholic_acid	bmse000644	methanol	0
indole_3_carboxaldehyde	bmse000645	DMSO	0
indole_3_pyruvic_acid	bmse000646	methanol	0
metaldehyde	bmse000647	CDCl3	1
rosmarinic_acid	bmse000648	methanol	0
atropine	bmse000649	D2O	0
cholic_acid	bmse000650	D2O	0
glycocholic_acid	bmse000651	D2O	0
lactulose	bmse000652	D2O	0
O_O_diethyl_thiophosphate	bmse000653	D2O	0
2_methylglutaric_acid	bmse000654	D2O	0
cis_1_2_dihydronaphthalene_1_2_diol	bmse000655	D2O	0
cyanamide	bmse000656	D2O	0
N_cyclohexylsulfamic_acid	bmse000657	D2O	0
phenylacetylglycine	bmse000658	D2O	0
2_phenylethanol	bmse000659	D2O	0
phosphonoacetic_acid	bmse000660	D2O	0
2_5_dichlorohydroquinone	bmse000661	acetone	0
4_isopropylbenzoic_acid	bmse000662	ethanol	0
cortisone	bmse000663	acetone	0
erythromycin	bmse000664	acetone	0
trans_dehydroandrosterone	bmse000665	acetone	0.278
carbazole	bmse000666	CDCl3	0
alpha_terpineol	bmse000667	acetone	0
benzamide	bmse000668	ethanol	0
corticosterone	bmse000669	acetone	0
p_hydroxyacetophenone	bmse000670	ethanol	0
2_2_bis_4_chlorophenyl_ethanol	bmse000671	benzene	0
2_4_dichlorobenzoic_acid	bmse000672	benzene	0
2_5_dichlorophenol	bmse000673	benzene	0
2_6_dichlorophenol	bmse000674	benzene	0
hydrocinnamic_acid	bmse000675	benzene	0
nitrobenzene	bmse000676	acetone	0
salicylaldehyde	bmse000677	benzene	0
2_4_6_trichlorophenol	bmse000678	ethanol	0
2_naphthaldehyde	bmse000679	acetone	0
3_4_dihydroxyhydrocinnamate	bmse000680	ethanol	0
4_ethylphenol	bmse000681	benzene	0
homoveratric_acid	bmse000682	ethanol	0.7
2_naphthalenemethanol	bmse000683	ethanol	0
DL_3_4_dihydroxymandelic_acid	bmse000684	CDCl3	0
indole_3_pyruvic_acid	bmse000685	ethanol	0
lithocholic_acid	bmse000686	ethanol	0
N_3_indolylacetyl_L_alanine	bmse000687	ethanol	0
1_4_dihydroxy_2_naphthanoic_acid	bmse000688	ethanol	0.545
1_hydroxy_2_naphthoic_acid	bmse000689	ethanol	0.364
1_naphthalenemethanol	bmse000690	ethanol	0.636
2_4_dichlorophenol	bmse000691	benzene	0
2_amino_3_methoxybenzoic_acid	bmse000692	ethanol	0
2_naphthoic_acid	bmse000693	ethanol	0.818
5_methoxy_3_indoleacetic_acid	bmse000694	ethanol	0
benzylsuccinic_acid	bmse000695	ethanol	0
indole_3_acetamide	bmse000696	ethanol	0
pentachlorophenol	bmse000697	ethanol	0
s_perillic_acid	bmse000698	ethanol	0
thiamine_monophosphate	bmse000699	D2O	0
16_hydroxyhexadecanoic_acid	bmse000700	ethanol	0
4_phenylbutyric_acid	bmse000701	ethanol	0
hyodeoxycholic_acid	bmse000702	ethanol	0
4_hydroxy_3_methoxymandelic_acid	bmse000703	D2O	0
chalcone	bmse000704	benzene	0
cis_aconitic_acid	bmse000705	D2O	0
L_cysteinesulfinic_acid	bmse000706	D2O	0
N_acetyl_histidine	bmse000707	D2O	0
nicotinuric_acid	bmse000708	D2O	0
N_N_dimethylformamide	bmse000709	benzene	0
L_arginine	bmse000711	D2O	0
2_3_dideoxycytidine	bmse000712	D2O	0
2_amino_3_phosphonopropionic_acid	bmse000713	D2O	1
2_ethylpiperidine	bmse000714	D2O	0.286
2_hydroxyphenylacetic_acid	bmse000715	D2O	0
8_anilino_1_naphthalenesulfonic_acid	bmse000716	D2O	0
cetyl_trimethyl_ammonium	bmse000717	D2O	0
cis_1_3_dichloropropene	bmse000718	CDCl3	0
decamethonium	bmse000719	D2O	0.25
dioctyl_sulfosuccinate	bmse000720	acetone	0
diphenylacetic_acid	bmse000721	CDCl3	0
epichlorohydrin	bmse000722	benzene	0
N_2_furoyl_glycine_methyl_ester	bmse000723	D2O	0
o_fluoroaniline	bmse000724	D2O	0
sec_butylbenzene	bmse000725	acetone	0
sulfanilic_acid	bmse000726	D2O	0
trans_2_3_dimethylacrylic_acid	bmse000727	D2O	0
1_amino_1_cyclohexanecarboxylic_acid	bmse000728	D2O	0
2_3_difluorobenzyl_alcohol	bmse000729	methanol	0.857
2_2_dimethylsuccinic_acid	bmse000730	D2O	0
3_deazauridine	bmse000731	D2O	0
6_ethylmercaptopurine	bmse000732	methanol	0
apocholic_acid	bmse000733	D2O	0.625
bis_2_butoxyethyl_phthalate	bmse000734	acetone	0
digoxigenin	bmse000735	methanol	0.435
myristic_acid	bmse000737	CDCl3	0.714
N_methylurea	bmse000738	D2O	0
p_fluorobenzoic_acid	bmse000739	D2O	0.857
D_pinitol	bmse000740	D2O	0.714
N_methyl_L_aspartic_acid	bmse000741	D2O	0.4
phenoxyacetic_acid	bmse000742	D2O	0
phenylglyoxylic_acid	bmse000743	D2O	0
histamine	bmse000744	D2O	0
homoarginine	bmse000745	D2O	0
mesaconic_acid	bmse000746	D2O	0
parabanic_acid	bmse000748	D2O	1
21_hydroxypregnenolone	bmse000749	CDCl3	0.476
2_hydroxyethyl_salicylate	bmse000750	CDCl3	0
khellin	bmse000751	CDCl3	0.429
phenylmethanesulfonyl_fluoride	bmse000752	CDCl3	0.857
polyoxyethylene_23_lauryl_ether	bmse000753	CDCl3	0.929
precocene_1	bmse000754	CDCl3	0
procyclidine	bmse000755	CDCl3	0.737
3_nitrofluoranthene	bmse000756	CDCl3	1
serotonin	bmse000757	D2O	0
5_methoxypsoralen	bmse000758	CDCl3	0
5_methyluridine	bmse000759	D2O	0
neostigmine	bmse000762	D2O	0.167
nonactin	bmse000763	CDCl3	0
nonadecane	bmse000764	CDCl3	0.789
octamethylcyclotetrasiloxane	bmse000765	CDCl3	0
orthanilic_acid	bmse000766	D2O	0.667
saligenin	bmse000768	D2O	0
alpha_lipoamide	bmse000769	methanol	0
phenyl_beta_D_glucoside	bmse000770	methanol	0.25
pyromellitic_acid	bmse000771	methanol	0
salicylhydroxamic_acid	bmse000772	methanol	0.429
triethylenetetramine	bmse000773	D2O	0
trimethyl_phosphate	bmse000774	D2O	1
3_methoxybenzamide	bmse000775	methanol	0.125
L_anserine	bmse000776	D2O	0
tributyl_phosphate	bmse000777	benzene	0.5
gamma_terpinene	bmse000778	CDCl3	0
metoclopramide	bmse000779	methanol	0.286
tetramethylammonium	bmse000780	D2O	0
thioacetamide	bmse000781	D2O	0
cacodylic_acid	bmse000786	D2O	0
MES	bmse000787	D2O	0
MOPS	bmse000788	D2O	0
1_4_D_xylobiose	bmse000793	D2O	1
3_carboxypropyl_trimethyl_ammonium	bmse000794	D2O	0.571
DSS	bmse000795	D2O	0
dGMP	bmse000824	D2O	0.2
acetamide	bmse000825	D2O	0
acetonitrile	bmse000826	D2O	0
DL_2_aminocaprylic_acid	bmse000827	D2O	0.375
DL_3_aminoisobutyric_acid	bmse000828	D2O	0
IPTG	bmse000829	D2O	0.222
N_acetyl_L_lysine	bmse000830	D2O	0
1_2_4_Benzenetriol	bmse000831	D2O	0
beta_carotene	bmse000832	CDCl3	0.75
deoxycholic_acid	bmse000833	methanol	0.458
p_xylene	bmse000834	CDCl3	0
Atrazine	bmse000835	DMSO	1
cis_1_2_Cyclohexanediol	bmse000837	CDCl3	0
N_3_Indolylacety_DL_aspartic_acid	bmse000838	DMSO	0.214
Pulegone	bmse000839	CDCl3	0.2
rhodanine	bmse000840	methanol	0
1_2_4_Trichlorobenzene	bmse000841	CDCl3	0.833
3_furoic_acid	bmse000842	CDCl3	0
3_methylsalicylaldehyde	bmse000843	CDCl3	0
isoprene	bmse000844	methanol	0
4_4_DDD	bmse000845	CDCl3	0
phthalic_acid_diethyl_ester	bmse000846	CDCl3	0
undecanedioic_acid	bmse000847	methanol	0.455
2_thiophenecarboxylic_acid	bmse000848	CDCl3	0.4
cholesteryl_stearate	bmse000849	CDCl3	0.844
D_sphingosine	bmse000850	CDCl3	0.556
octanal	bmse000851	methanol	0.375
petroselinic_acid	bmse000852	methanol	0.778
ATP	bmse000854	D2O	0.2
D_glucose	bmse000855	D2O	1
glycerol	bmse000856	D2O	0
acetic_acid	bmse000857	D2O	0
L_citrulline	bmse000858	D2O	0
L_threonine	bmse000859	D2O	0
L_valine	bmse000860	D2O	0.4
adenine	bmse000861	D2O	0
putrescine	bmse000862	D2O	0
uridine	bmse000864	D2O	0.667
D_tagatose	bmse000865	D2O	0.833
L_isoleucine	bmse000866	D2O	0
L_serine	bmse000867	D2O	0
L_tryptophan	bmse000868	D2O	0
L_arabitol	bmse000869	D2O	0
tyramine	bmse000870	D2O	0
gamma_Aminobutyric_acid	bmse000871	D2O	0
1_3_diaminopropane	bmse000872	D2O	0
L_aspartic_acid	bmse000875	D2O	0
D_trehalose	bmse000876	D2O	0.833
HEPES	bmse000877	D2O	0
R_2_Pyrrolidinone_5_carboxylate	bmse000878	D2O	0
dGMP	bmse000879	D2O	0.2
D_ornithine	bmse000897	D2O	0
D_xylose	bmse000898	D2O	1
D_sorbose	bmse000903	D2O	0.5
3_hydroxybutyrate	bmse000905	D2O	0
L_glutathione_oxidized	bmse000906	D2O	0
chenodeoxycholic_acid	bmse000908	acetone	0.667
dopamine	bmse000909	DMSO	0.5
mannobiose	bmse000910	D2O	1
tetrahydrobiopterin	bmse000911	DMSO	0.444
L_thyroxine	bmse000923	DMSO	0.133
miconazole	bmse000924	DMSO	0.667
nitrosobenzene	bmse000925	CDCl3	0
palmitoleic_acid	bmse000926	CDCl3	0.75
taurocholic_acid	bmse000927	DMSO	0.538
thiram	bmse000928	CDCl3	0.667
3_methoxytyramine	bmse000929	D2O	0
4_pyridoxic_acid	bmse000930	D2O	0.375
argininosuccinic_acid	bmse000931	D2O	1
3_Phosphono_alanine	bmse000932	D2O	1
dopamine	bmse000933	D2O	0.5
2_3_diphospho_D_glyceric_acid	bmse000934	D2O	1
agmatine	bmse000936	D2O	0
alpha_ketoglutaric_acid	bmse000937	D2O	1
lactose	bmse000938	D2O	1
D_cellobiose	bmse000939	D2O	1
uracil	bmse000940	D2O	0
2_deoxyinosine	bmse000942	D2O	0
5_Methoxy_DL_tryptophan	bmse000943	D2O	0.167
ethyl_acetoacetate	bmse000944	CDCl3	0
flavone	bmse000945	CDCl3	0.467
D_maltose	bmse000946	D2O	0.917
L_proline	bmse000947	D2O	0
betaine	bmse000948	D2O	0.8
D_carnitine	bmse000949	D2O	0.571
creatine	bmse000950	D2O	0
spermidine	bmse000951	D2O	1
L_glutathione_reduced	bmse000952	D2O	0
Choline	bmse000953	D2O	0.8
3_acetylphenylboronic_acid	bmse000960	CD3OD	0.5
cholesteryl_sulfate	bmse000961	DMSO	0.519
Gentisaldehyde	bmse000962	CD3OD	0.286
limonene_oxide	bmse000963	CDCl3	0.9
ocimene	bmse000964	CDCl3	1
D_psicose	bmse000965	D2O	0
trans_4_hydroxy_L_proline	bmse000966	D2O	0
beta_alanine	bmse000967	D2O	0
cytidine	bmse000969	D2O	0
1_octanol	bmse000970	CDCl3	0.375
3_morpholinopropylamine	bmse000971	CDCl3	0.286
butyraldehyde	bmse000972	CDCl3	0
ethyl_4_aminobutyrate	bmse000973	CDCl3	0
tropine	bmse000974	CDCl3	0
L_cysteine	bmse000975	D2O	0
glycine	bmse000977	D2O	0
inosine	bmse000978	D2O	0.2
L_lactic_acid	bmse000979	D2O	0
3_morpholinopropylamine	bmse000981	CDCl3	0.286
2_Isopropylmalic_acid	bmse000982	D2O	0.286
O_acetyl_L_serine	bmse000983	D2O	1
2_amino_6_chloropurine	bmse000984	DMSO	0
6_hydroxyflavanone	bmse000985	DMSO	0.6
harmalol	bmse000988	DMSO	0.583
lapachol	bmse000989	DMSO	0.6
D_fructose	bmse001005	D2O	1
D_galactose	bmse001006	D2O	1
D_sorbitol	bmse001007	D2O	1
D_allose	bmse001008	D2O	0.667
1_4_Hydroxyphenyl_ethanol	bmse010001	CDCl3	0
1_4_Hydroxyphenyl_ethanol	bmse010001	acetone	0
1_4_Hydroxyphenyl_ethanol	bmse010001	DMSO	0
Apocynol	bmse010002	CDCl3	0
Apocynol	bmse010002	acetone	0
Apocynol	bmse010002	DMSO	0
1_4_Hydroxy_3_5_dimethoxyphenyl_ethanol	bmse010003	CDCl3	0
1_4_Hydroxy_3_5_dimethoxyphenyl_ethanol	bmse010003	acetone	0
1_4_Hydroxy_3_5_dimethoxyphenyl_ethanol	bmse010003	DMSO	0
1_3_4_Dimethoxyphenylethanol	bmse010004	CDCl3	0
1_3_4_Dimethoxyphenylethanol	bmse010004	acetone	0
1_3_4_Dimethoxyphenylethanol	bmse010004	DMSO	0
4_Hydroxybenzaldehyde	bmse010005	CDCl3	0
4_Hydroxybenzaldehyde	bmse010005	acetone	0
4_Hydroxybenzaldehyde	bmse010005	DMSO	0
vanillin	bmse010006	CDCl3	0
vanillin	bmse010006	acetone	0
vanillin	bmse010006	DMSO	0
Syringyl_alcohol	bmse010007	CDCl3	0
Syringyl_alcohol	bmse010007	acetone	0
Syringyl_alcohol	bmse010007	DMSO	0
Methyl_4_acetoxybenzoate	bmse010008	CDCl3	0
Methyl_4_acetoxybenzoate	bmse010008	acetone	0
Methyl_4_acetoxybenzoate	bmse010008	DMSO	0
Methyl_4_hydroxybenzoate	bmse010009	CDCl3	0
Methyl_4_hydroxybenzoate	bmse010009	acetone	0
Methyl_4_hydroxybenzoate	bmse010009	DMSO	0
4_hydroxy_3_methoxybenzyl_alcohol	bmse010010	CDCl3	0
4_hydroxy_3_methoxybenzyl_alcohol	bmse010010	acetone	0
4_hydroxy_3_methoxybenzyl_alcohol	bmse010010	DMSO	0
2_3_Diacetoxypropioveratrone	bmse010011	CDCl3	0
2_3_Diacetoxypropioveratrone	bmse010011	acetone	0
2_3_Diacetoxypropioveratrone	bmse010011	DMSO	0
p_Anisic_acid	bmse010012	CDCl3	0
p_Anisic_acid	bmse010012	acetone	0
p_Anisic_acid	bmse010012	DMSO	0
lignin_cw_compound_22	bmse010013	CDCl3	0
lignin_cw_compound_22	bmse010013	acetone	0
lignin_cw_compound_22	bmse010013	DMSO	0
Hydroxyphenylethanol_diacetate	bmse010014	CDCl3	0
Hydroxyphenylethanol_diacetate	bmse010014	acetone	0
Hydroxyphenylethanol_diacetate	bmse010014	DMSO	0
p_Hydroxybenzyl_alcohol_diacetate	bmse010015	CDCl3	0
p_Hydroxybenzyl_alcohol_diacetate	bmse010015	acetone	0
p_Hydroxybenzyl_alcohol_diacetate	bmse010015	DMSO	0
Methyl_p_anisate	bmse010016	CDCl3	0
Methyl_p_anisate	bmse010016	acetone	0
Methyl_p_anisate	bmse010016	DMSO	0
lignin_cw_compound_26	bmse010017	CDCl3	0
lignin_cw_compound_26	bmse010017	acetone	0
lignin_cw_compound_26	bmse010017	DMSO	0
lignin_cw_compound_27	bmse010018	CDCl3	0
lignin_cw_compound_27	bmse010018	acetone	0
lignin_cw_compound_27	bmse010018	DMSO	0
lignin_cw_compound_29	bmse010020	CDCl3	0
lignin_cw_compound_29	bmse010020	acetone	0
lignin_cw_compound_29	bmse010020	DMSO	0
lignin_cw_compound_2	bmse010021	CDCl3	0
lignin_cw_compound_2	bmse010021	acetone	0
lignin_cw_compound_2	bmse010021	DMSO	0
Xylan	bmse010022	DMSO	1
Dihydroferulic_Acid	bmse010023	CDCl3	0
Dihydroferulic_Acid	bmse010023	acetone	0
Dihydroferulic_Acid	bmse010023	DMSO	0
4_Methoxyacetophenone	bmse010024	CDCl3	0
4_Methoxyacetophenone	bmse010024	acetone	0
4_Methoxyacetophenone	bmse010024	DMSO	0
p_Methoxybenzyl_alcohol	bmse010025	CDCl3	0
p_Methoxybenzyl_alcohol	bmse010025	acetone	0
p_Methoxybenzyl_alcohol	bmse010025	DMSO	0
Phenol	bmse010026	CDCl3	0
Phenol	bmse010026	acetone	0
Phenol	bmse010026	DMSO	0
Guaiacol	bmse010027	CDCl3	0
Guaiacol	bmse010027	acetone	0
Guaiacol	bmse010027	DMSO	0
3_4_Dimethoxybenzyl_alcohol	bmse010029	CDCl3	0
3_4_Dimethoxybenzyl_alcohol	bmse010029	acetone	0
3_4_Dimethoxybenzyl_alcohol	bmse010029	DMSO	0
p_hydroxyacetophenone	bmse010030	CDCl3	0
p_hydroxyacetophenone	bmse010030	acetone	0
p_hydroxyacetophenone	bmse010030	DMSO	0
acetovanillone	bmse010031	CDCl3	0
acetovanillone	bmse010031	acetone	0
acetovanillone	bmse010031	DMSO	0
acetosyringone	bmse010032	CDCl3	0
acetosyringone	bmse010032	acetone	0
acetosyringone	bmse010032	DMSO	0
Acetoveratrone	bmse010033	CDCl3	0
Acetoveratrone	bmse010033	acetone	0
Acetoveratrone	bmse010033	DMSO	0
lignin_cw_compound_1001	bmse010034	acetone	0.3
lignin_cw_compound_1002	bmse010035	acetone	0.3
lignin_cw_compound_1003	bmse010036	acetone	0.286
lignin_cw_compound_1004	bmse010037	acetone/D2O	0.286
lignin_cw_compound_1004	bmse010037	acetone	0.286
lignin_cw_compound_1005	bmse010038	acetone	0.231
lignin_cw_compound_1006	bmse010039	acetone	0.231
lignin_cw_compound_100	bmse010040	CDCl3	0.038
lignin_cw_compound_100	bmse010040	Acetone-d6	0.038
lignin_cw_compound_100	bmse010040	DMSO-d6	0.038
Guaiacylglycerol_B_guaiacyl_ether	bmse010041	CDCl3	0
Guaiacylglycerol_B_guaiacyl_ether	bmse010041	acetone	0
Guaiacylglycerol_B_guaiacyl_ether	bmse010041	DMSO	0
Guaiacylglycerol_B_guaiacyl_ether	bmse010042	CDCl3	0
Guaiacylglycerol_B_guaiacyl_ether	bmse010042	acetone	0
Guaiacylglycerol_B_guaiacyl_ether	bmse010042	DMSO	0
Acetylated_acetovanillone	bmse010043	CDCl3	0
Acetylated_acetovanillone	bmse010043	acetone	0
Acetylated_acetovanillone	bmse010043	DMSO	0
Veratrylglycerol_B_guaiacyl_ether	bmse010044	CDCl3	0
Veratrylglycerol_B_guaiacyl_ether	bmse010044	acetone	0
Veratrylglycerol_B_guaiacyl_ether	bmse010044	DMSO	0
Veratrylglycerol_B_guaiacyl_ether	bmse010045	CDCl3	0
Veratrylglycerol_B_guaiacyl_ether	bmse010045	acetone	0
Veratrylglycerol_B_guaiacyl_ether	bmse010045	DMSO	0
Erone	bmse010046	CDCl3	0.062
Erone	bmse010046	acetone	0.062
Erone	bmse010046	DMSO	0.062
Vanillyl_B_D_Glucoside	bmse010047	acetone	0
Vanillyl_B_D_Glucoside	bmse010047	DMSO	0
Pinoresinol_diacetate	bmse010049	CDCl3	0
Pinoresinol_diacetate	bmse010049	acetone	0
Pinoresinol_diacetate	bmse010049	DMSO	0
Veratrone	bmse010050	CDCl3	0
Veratrone	bmse010050	acetone	0
Veratrone	bmse010050	DMSO	0
acetylated_isoeugenol	bmse010051	CDCl3	0
acetylated_isoeugenol	bmse010051	acetone	0
acetylated_isoeugenol	bmse010051	DMSO	0
Isoeugenol	bmse010052	CDCl3	0
Isoeugenol	bmse010052	acetone	0
Isoeugenol	bmse010052	DMSO	0
Eugenol	bmse010053	CDCl3	0
Eugenol	bmse010053	acetone	0
Eugenol	bmse010053	DMSO	0
4_Allyl_2_6_dimethoxyphenol	bmse010054	CDCl3	0
4_Allyl_2_6_dimethoxyphenol	bmse010054	acetone	0
4_Allyl_2_6_dimethoxyphenol	bmse010054	DMSO	0
acetylated_eugenol	bmse010055	CDCl3	0
acetylated_eugenol	bmse010055	acetone	0
acetylated_eugenol	bmse010055	DMSO	0
lignin_cw_compound_116	bmse010056	CDCl3	0
lignin_cw_compound_116	bmse010056	Acetone-d6	0
lignin_cw_compound_116	bmse010056	DMSO-d6	0
Syringylresinol	bmse010057	CDCl3	0
Syringylresinol	bmse010057	acetone	0
Syringylresinol	bmse010057	DMSO	0
Coniferin_acetate	bmse010058	CDCl3	0.04
Coniferin_acetate	bmse010058	acetone	0.04
Coniferin_acetate	bmse010058	DMSO	0.04
Syringin_acetate	bmse010059	CDCl3	0
Syringin_acetate	bmse010059	acetone	0
Syringin_acetate	bmse010059	DMSO	0
Syringylresinol_diacetate	bmse010060	CDCl3	0
Syringylresinol_diacetate	bmse010060	acetone	0
Syringylresinol_diacetate	bmse010060	DMSO	0
lignin_cw_compound_125	bmse010062	CDCl3	0
lignin_cw_compound_125	bmse010062	acetone	0
lignin_cw_compound_125	bmse010062	DMSO	0
lignin_cw_compound_126	bmse010063	CDCl3	0
lignin_cw_compound_126	bmse010063	acetone	0
lignin_cw_compound_126	bmse010063	DMSO	0
Dihydrocoumaric_acid	bmse010064	CDCl3	0
Dihydrocoumaric_acid	bmse010064	acetone	0
Dihydrocoumaric_acid	bmse010064	DMSO	0
acetylated_dihydrocoumaric_acid	bmse010065	CDCl3	0
acetylated_dihydrocoumaric_acid	bmse010065	acetone	0
acetylated_dihydrocoumaric_acid	bmse010065	DMSO	0
acetylated_coumaric_acid	bmse010066	CDCl3	0
acetylated_coumaric_acid	bmse010066	acetone	0
acetylated_coumaric_acid	bmse010066	DMSO	0
lignin_cw_compound_130	bmse010067	CDCl3	0
lignin_cw_compound_130	bmse010067	acetone	0
lignin_cw_compound_130	bmse010067	DMSO	0
lignin_cw_compound_132	bmse010068	CDCl3	0
lignin_cw_compound_132	bmse010068	acetone	0
lignin_cw_compound_132	bmse010068	DMSO	0
lignin_cw_compound_134	bmse010069	CDCl3	0
lignin_cw_compound_134	bmse010069	acetone	0
lignin_cw_compound_134	bmse010069	DMSO	0
lignin_cw_compound_135	bmse010070	CDCl3	0
lignin_cw_compound_135	bmse010070	acetone	0
lignin_cw_compound_135	bmse010070	DMSO	0
Vinyl_guaiacol	bmse010071	CDCl3	0.125
Vinyl_guaiacol	bmse010071	acetone	0.125
Vinyl_guaiacol	bmse010071	DMSO	0.125
lignin_cw_compound_138	bmse010072	CDCl3	0.095
lignin_cw_compound_138	bmse010072	acetone	0.095
lignin_cw_compound_138	bmse010072	DMSO	0.095
acetylated_coniferylaldehyde	bmse010073	CDCl3	0
acetylated_coniferylaldehyde	bmse010073	acetone	0
acetylated_coniferylaldehyde	bmse010073	DMSO	0
acetylated_coniferyl_alcohol	bmse010074	CDCl3	0
acetylated_coniferyl_alcohol	bmse010074	acetone	0
acetylated_coniferyl_alcohol	bmse010074	DMSO	0
3_4_dimethoxybenzylacetate	bmse010075	CDCl3	0
3_4_dimethoxybenzylacetate	bmse010075	acetone	0
3_4_dimethoxybenzylacetate	bmse010075	DMSO	0
coniferaldehyde	bmse010076	CDCl3	0
coniferaldehyde	bmse010076	acetone	0
coniferaldehyde	bmse010076	DMSO	0
3_4_dimethoxycinnamyl_alcohol	bmse010077	CDCl3	0
3_4_dimethoxycinnamyl_alcohol	bmse010077	acetone	0
3_4_dimethoxycinnamyl_alcohol	bmse010077	DMSO	0
lignin_cw_compound_146	bmse010078	CDCl3	0
lignin_cw_compound_146	bmse010078	acetone	0
lignin_cw_compound_146	bmse010078	DMSO	0
lignin_cw_compound_147	bmse010079	CDCl3	0
lignin_cw_compound_147	bmse010079	acetone	0
lignin_cw_compound_147	bmse010079	DMSO	0
acetylated_methyl_coumarate	bmse010080	CDCl3	0
acetylated_methyl_coumarate	bmse010080	acetone	0
acetylated_methyl_coumarate	bmse010080	DMSO	0
acetylated_methyl_ferulate	bmse010081	CDCl3	0
acetylated_methyl_ferulate	bmse010081	acetone	0
acetylated_methyl_ferulate	bmse010081	DMSO	0
3_4_dimethoxy_cinnamaldehyde	bmse010082	CDCl3	0
3_4_dimethoxy_cinnamaldehyde	bmse010082	acetone	0
3_4_dimethoxy_cinnamaldehyde	bmse010082	DMSO	0
p_coumaryl_alcohol	bmse010083	acetone	0
p_coumaryl_alcohol	bmse010083	DMSO	0
p_coumaraldehyde	bmse010084	acetone	0
p_coumaraldehyde	bmse010084	DMSO	0
sinapaldehyde	bmse010085	CDCl3	0
sinapaldehyde	bmse010085	acetone	0
sinapaldehyde	bmse010085	DMSO	0
lignin_cw_compound_154	bmse010086	CDCl3	0
lignin_cw_compound_154	bmse010086	acetone	0
lignin_cw_compound_154	bmse010086	DMSO	0
Acetylated_sinapaldehyde	bmse010087	CDCl3	0
Acetylated_sinapaldehyde	bmse010087	acetone	0
Acetylated_sinapaldehyde	bmse010087	DMSO	0
3_4_5_Trimethoxyacetophenone	bmse010088	CDCl3	0
3_4_5_Trimethoxyacetophenone	bmse010088	acetone	0
3_4_5_Trimethoxyacetophenone	bmse010088	DMSO	0
acetylated_p_gluco_cinnamic_acid	bmse010089	CDCl3	0
acetylated_p_gluco_cinnamic_acid	bmse010089	acetone	0
acetylated_p_gluco_cinnamic_acid	bmse010089	DMSO	0
3_4_dimethoxycinnamyl_acetate	bmse010090	CDCl3	0
3_4_dimethoxycinnamyl_acetate	bmse010090	acetone	0
3_4_dimethoxycinnamyl_acetate	bmse010090	DMSO	0
Veratryl_glycerol	bmse010091	CDCl3	0
Veratryl_glycerol	bmse010091	acetone	0
lignin_cw_compound_161	bmse010092	CDCl3	0
lignin_cw_compound_161	bmse010092	Acetone-d6	0
Erone_diacetate	bmse010093	CDCl3	0
Erone_diacetate	bmse010093	acetone	0
Veratrone_acetate	bmse010094	CDCl3	0
Veratrone_acetate	bmse010094	acetone	0
Veratrone_acetate	bmse010094	DMSO	0
Pinoresinol_biphenyl	bmse010095	CDCl3	0
Pinoresinol_biphenyl	bmse010095	acetone	0
Pinoresinol_biphenyl	bmse010095	DMSO	0
Pinoresinol_biphenyl_acetate	bmse010096	CDCl3	0
Pinoresinol_biphenyl_acetate	bmse010096	acetone	0
Pinoresinol_biphenyl_acetate	bmse010096	DMSO	0
Ethyl_vanillin	bmse010097	CDCl3	0
Ethyl_vanillin	bmse010097	acetone	0
Phenylcoumaran_biphenyl_acetate	bmse010098	CDCl3	0
Phenylcoumaran_biphenyl_acetate	bmse010098	acetone	0
Phenylcoumaran_biphenyl_acetate	bmse010098	DMSO	0
Phenyl_coumaran_biphenyl	bmse010099	CDCl3	0
Phenyl_coumaran_biphenyl	bmse010099	acetone	0
Phenyl_coumaran_biphenyl	bmse010099	DMSO	0
1_2_diguaiacylpropane_1_3_diol	bmse010100	CDCl3	0
1_2_diguaiacylpropane_1_3_diol	bmse010100	acetone	0
1_2_diguaiacylpropane_1_3_diol	bmse010100	DMSO	0
4_acetoxy_acetophenone	bmse010101	CDCl3	0
4_acetoxy_acetophenone	bmse010101	acetone	0
4_acetoxy_acetophenone	bmse010101	DMSO	0
Vanillin_acetate	bmse010102	CDCl3	0
Vanillin_acetate	bmse010102	acetone	0
Vanillin_acetate	bmse010102	DMSO	0
Syringic_Acid_Acetate	bmse010103	CDCl3	0
Syringic_Acid_Acetate	bmse010103	acetone	0
Syringic_Acid_Acetate	bmse010103	DMSO	0
Guaiacol_acetate	bmse010104	CDCl3	0
Guaiacol_acetate	bmse010104	acetone	0
Guaiacol_acetate	bmse010104	DMSO	0
Acetosyringone_acetate	bmse010105	CDCl3	0
Acetosyringone_acetate	bmse010105	acetone	0
Acetosyringone_acetate	bmse010105	DMSO	0
Sinapic_acid_acetate	bmse010106	CDCl3	0
Sinapic_acid_acetate	bmse010106	acetone	0
Sinapic_acid_acetate	bmse010106	DMSO	0
4_acetoxy_3_methoxy_methyl_benzoate	bmse010107	CDCl3	0
4_acetoxy_3_methoxy_methyl_benzoate	bmse010107	acetone	0
4_acetoxy_3_methoxy_methyl_benzoate	bmse010107	DMSO	0
G_b_S_c_CA	bmse010108	CDCl3	0.148
G_b_S_c_CA	bmse010108	acetone	0.148
G_b_S_c_CA	bmse010108	DMSO	0.148
G_b_S_c_CA_acetate	bmse010109	CDCl3	0.171
G_b_S_c_CA_acetate	bmse010109	acetone	0.171
G_b_S_c_CA_acetate	bmse010109	DMSO	0.171
G_b_S_r_S	bmse010110	CDCl3	0.333
G_b_S_r_S	bmse010110	acetone	0.333
G_b_S_r_S	bmse010110	DMSO	0.333
G_b_S_r_S_acetate	bmse010111	CDCl3	0.176
G_b_S_r_S_acetate	bmse010111	acetone	0.176
G_b_S_r_S_acetate	bmse010111	DMSO	0.176
S_b_SA_acetate	bmse010112	CDCl3	0
S_b_SA_acetate	bmse010112	acetone	0
S_b_SA_acetate	bmse010112	DMSO	0
S_b_CA_acetate	bmse010113	CDCl3	0
S_b_CA_acetate	bmse010113	acetone	0
S_b_CA_acetate	bmse010113	DMSO	0
S_c_CA_acetate	bmse010114	CDCl3	0
S_c_CA_acetate	bmse010114	acetone	0
S_c_CA_acetate	bmse010114	DMSO	0
G_b_SA_acetate	bmse010115	CDCl3	0
G_b_SA_acetate	bmse010115	acetone	0
G_b_SA_acetate	bmse010115	DMSO	0
2_6_dimethoxyphenol_acetate	bmse010116	CDCl3	0
2_6_dimethoxyphenol_acetate	bmse010116	acetone	0
2_6_dimethoxyphenol_acetate	bmse010116	DMSO	0
phenol_acetate	bmse010117	CDCl3	0.333
phenol_acetate	bmse010117	acetone	0.333
phenol_acetate	bmse010117	DMSO	0.333
lignin_cw_compound_191	bmse010118	CDCl3	0
lignin_cw_compound_191	bmse010118	acetone	0
lignin_cw_compound_191	bmse010118	DMSO	0
lignin_cw_compound_192	bmse010119	CDCl3	0
lignin_cw_compound_192	bmse010119	acetone	0
lignin_cw_compound_192	bmse010119	DMSO	0
lignin_cw_compound_193	bmse010120	CDCl3	0.154
lignin_cw_compound_193	bmse010120	Acetone-d6	0.154
lignin_cw_compound_193	bmse010120	DMSO-d6	0.154
G_b_S_r_S_b_G	bmse010121	CDCl3	0.167
G_b_S_r_S_b_G	bmse010121	acetone	0.167
G_b_S_r_S_b_G	bmse010121	DMSO	0.167
lignin_cw_compound_195	bmse010122	CDCl3	0
lignin_cw_compound_195	bmse010122	acetone	0
lignin_cw_compound_195	bmse010122	DMSO	1
lignin_cw_compound_196	bmse010123	CDCl3	0
lignin_cw_compound_196	bmse010123	acetone	0
lignin_cw_compound_196	bmse010123	DMSO	0
G_b_S_r_S_b_G_acetate	bmse010124	CDCl3	0.149
G_b_S_r_S_b_G_acetate	bmse010124	acetone	0.149
G_b_S_r_S_b_G_acetate	bmse010124	DMSO	0.149
S_b_S_r_S	bmse010125	CDCl3	0.222
S_b_S_r_S	bmse010125	acetone	0.222
S_b_S_r_S	bmse010125	DMSO	0.222
S_b_S_r_S_acetate	bmse010126	CDCl3	0.171
S_b_S_r_S_acetate	bmse010126	acetone	0.171
S_b_S_r_S_acetate	bmse010126	DMSO	0.171
Vanillyl_alcohol_diacetate	bmse010127	CDCl3	0
Vanillyl_alcohol_diacetate	bmse010127	acetone	0
Vanillyl_alcohol_diacetate	bmse010127	DMSO	0
Syringyl_alcohol_diacetate	bmse010128	CDCl3	0
Syringyl_alcohol_diacetate	bmse010128	acetone	0
Syringyl_alcohol_diacetate	bmse010128	DMSO	0
lignin_cw_compound_202	bmse010129	CDCl3	0
lignin_cw_compound_202	bmse010129	acetone	0
lignin_cw_compound_202	bmse010129	DMSO	0
4_methoxy_benzaldehyde	bmse010130	CDCl3	0
4_methoxy_benzaldehyde	bmse010130	acetone	0
4_methoxy_benzaldehyde	bmse010130	DMSO	0
lignin_cw_compound_204	bmse010131	CDCl3	0
lignin_cw_compound_204	bmse010131	acetone	0
lignin_cw_compound_204	bmse010131	DMSO	0
lignin_cw_compound_205	bmse010132	CDCl3	0
lignin_cw_compound_205	bmse010132	acetone	0
lignin_cw_compound_205	bmse010132	DMSO	0
Syringaldehyde_acetate	bmse010133	CDCl3	0
Syringaldehyde_acetate	bmse010133	acetone	0
Syringaldehyde_acetate	bmse010133	DMSO	0
4_Acetoxy_benzaldehyde	bmse010134	CDCl3	0
4_Acetoxy_benzaldehyde	bmse010134	acetone	0
4_Acetoxy_benzaldehyde	bmse010134	DMSO	0
4_Acetoxy_benzoic_acid	bmse010135	CDCl3	0
4_Acetoxy_benzoic_acid	bmse010135	acetone	0
4_Acetoxy_benzoic_acid	bmse010135	DMSO	0
4_Methoxy_benzyl_alcohol	bmse010136	CDCl3	0
4_Methoxy_benzyl_alcohol	bmse010136	acetone	0
4_Methoxy_benzyl_alcohol	bmse010136	DMSO	0
lignin_cw_compound_210	bmse010137	CDCl3	0
lignin_cw_compound_210	bmse010137	acetone	0
lignin_cw_compound_210	bmse010137	DMSO	0
Sinapyl_alcohol_diacetate	bmse010138	CDCl3	0
Sinapyl_alcohol_diacetate	bmse010138	acetone	0
Sinapyl_alcohol_diacetate	bmse010138	DMSO	0
lignin_cw_compound_212	bmse010139	CDCl3	0
lignin_cw_compound_212	bmse010139	acetone	0
lignin_cw_compound_212	bmse010139	DMSO	0
lignin_cw_compound_213	bmse010140	CDCl3	0
lignin_cw_compound_213	bmse010140	acetone	0
lignin_cw_compound_213	bmse010140	DMSO	0
lignin_cw_compound_214	bmse010141	CDCl3	0
lignin_cw_compound_214	bmse010141	acetone	0
lignin_cw_compound_214	bmse010141	DMSO	0
p_Methoxy_cinnamaldehyde	bmse010142	CDCl3	0
p_Methoxy_cinnamaldehyde	bmse010142	acetone	0
p_Methoxy_cinnamaldehyde	bmse010142	DMSO	0
G_b_G_c_CA_acetate	bmse010143	CDCl3	0.143
G_b_G_c_CA_acetate	bmse010143	acetone	0.143
G_b_G_c_CA_acetate	bmse010143	DMSO	0.143
lignin_cw_compound_217	bmse010144	CDCl3	0
lignin_cw_compound_217	bmse010144	acetone	0
lignin_cw_compound_217	bmse010144	DMSO	0
lignin_cw_compound_218	bmse010145	CDCl3	0
lignin_cw_compound_218	bmse010145	acetone	0
lignin_cw_compound_218	bmse010145	DMSO	0
p_Methoxy_coumaryl_alcohol	bmse010146	CDCl3	0
p_Methoxy_coumaryl_alcohol	bmse010146	acetone	0
p_Methoxy_coumaryl_alcohol	bmse010146	DMSO	0
p_Methoxy_coumaryl_alcohol_acetate	bmse010147	CDCl3	0
p_Methoxy_coumaryl_alcohol_acetate	bmse010147	acetone	0
p_Methoxy_coumaryl_alcohol_acetate	bmse010147	DMSO	0
V_c_CA	bmse010148	CDCl3	0
V_c_CA	bmse010148	acetone	0
V_c_CA	bmse010148	DMSO	0
4_hydroxy_cinnamyl_alcohol_diacetate	bmse010149	CDCl3	0
4_hydroxy_cinnamyl_alcohol_diacetate	bmse010149	acetone	0
4_hydroxy_cinnamyl_alcohol_diacetate	bmse010149	DMSO	0
4_acetoxy_cinnamaldehyde	bmse010150	CDCl3	0
4_acetoxy_cinnamaldehyde	bmse010150	acetone	0
4_acetoxy_cinnamaldehyde	bmse010150	DMSO	0
S_b_G_5_5_G_b_S_A_=_CH2	bmse010151	CDCl3	0
S_b_G_5_5_G_b_S_A_=_CH2	bmse010151	acetone	0
S_b_G_5_5_G_b_S_A_=_CH2	bmse010151	DMSO	0
H_b_S	bmse010152	CDCl3	0
H_b_S	bmse010152	acetone	0
H_b_S	bmse010152	DMSO	0
G_bt_S_bt_G	bmse010153	CDCl3	0.188
G_bt_S_bt_G	bmse010153	acetone	0.188
G_bt_S_bt_G	bmse010153	DMSO	0.188
S_b_S	bmse010154	CDCl3	0
S_b_S	bmse010154	acetone	0
S_b_S	bmse010154	DMSO	0
S_b_S	bmse010155	CDCl3	0.12
S_b_S	bmse010155	acetone	0.12
S_b_S	bmse010155	DMSO	0.12
cis_coniferyl_alcohol	bmse010156	CDCl3	0
cis_coniferyl_alcohol	bmse010156	acetone	0
cis_coniferyl_alcohol	bmse010156	DMSO	0
G_b_S	bmse010157	CDCl3	0
G_b_S	bmse010157	acetone	0
G_b_S	bmse010157	DMSO	0
G_b1_G	bmse010158	CDCl3	0
G_b1_G	bmse010158	acetone	0
G_b1_G	bmse010158	DMSO	0
G_c_G	bmse010159	CDCl3	0
G_c_G	bmse010159	acetone	0
G_c_G	bmse010159	DMSO	0
S_b_G_b1_G	bmse010160	CDCl3	0.176
S_b_G_b1_G	bmse010160	acetone	0.176
S_b_G_b1_G	bmse010160	DMSO	0.176
G_a_G_b_G	bmse010161	CDCl3	0.2
G_a_G_b_G	bmse010161	acetone	0.2
G_a_G_b_G	bmse010161	DMSO	0.2
H_c_G	bmse010162	CDCl3	0
H_c_G	bmse010162	acetone	0
H_c_G	bmse010162	DMSO	0
lignin_cw_compound_246	bmse010163	CDCl3	0
lignin_cw_compound_246	bmse010163	acetone	0
lignin_cw_compound_246	bmse010163	DMSO	0
lignin_cw_compound_247	bmse010164	CDCl3	0
lignin_cw_compound_247	bmse010164	acetone	0
lignin_cw_compound_247	bmse010164	DMSO	0
G_b_S_b_S	bmse010165	CDCl3	0.176
G_b_S_b_S	bmse010165	acetone	0.176
G_b_S_b_S	bmse010165	DMSO	0.176
lignin_cw_compound_251	bmse010166	acetone	0.3
lignin_cw_compound_253	bmse010167	acetone	0.273
lignin_cw_compound_255	bmse010168	acetone	0
lignin_cw_compound_256	bmse010169	acetone	0
lignin_cw_compound_257	bmse010170	acetone	0
Vanillin_a_G_b_CA	bmse010171	CDCl3	0.214
Vanillin_a_G_b_CA	bmse010171	acetone	0.214
lignin_cw_compound_260	bmse010172	CDCl3	0
lignin_cw_compound_260	bmse010172	acetone	0
lignin_cw_compound_260	bmse010172	DMSO	0
S_b_t_G_b_e_S5	bmse010173	CDCl3	0.143
S_b_t_G_b_e_S5	bmse010173	acetone	0.143
S_b_t_G_b_e_S5	bmse010173	DMSO	0.143
lignin_cw_compound_264	bmse010174	CDCl3	0
lignin_cw_compound_264	bmse010174	acetone	0
lignin_cw_compound_264	bmse010174	DMSO	0
lignin_cw_compound_265	bmse010175	CDCl3	0
lignin_cw_compound_265	bmse010175	acetone	0
lignin_cw_compound_265	bmse010175	DMSO	0
S_a_S_b_S	bmse010176	CDCl3	0.222
S_a_S_b_S	bmse010176	acetone	0.222
S_a_S_b_S	bmse010176	DMSO	0.222
lignin_cw_compound_267	bmse010177	CDCl3	0
lignin_cw_compound_267	bmse010177	acetone	0
H_b_H5e	bmse010178	CDCl3	0
H_b_H5e	bmse010178	acetone	0
H_b_H5e	bmse010178	DMSO	0
H_b_H5t	bmse010179	CDCl3	0
H_b_H5t	bmse010179	acetone	0
H_b_H5t	bmse010179	DMSO	0
H_b_H5e	bmse010180	CDCl3	0
H_b_H5e	bmse010180	acetone	0
H_b_H5e	bmse010180	DMSO	0
H_b_H5t	bmse010181	CDCl3	0
H_b_H5t	bmse010181	acetone	0
H_b_H5t	bmse010181	DMSO	0
G_5_O_4_G	bmse010182	CDCl3	0
G_5_O_4_G	bmse010182	acetone	0
G_5_O_4_G	bmse010182	DMSO	0
G_5_O_4_G_diacetate	bmse010183	CDCl3	0
G_5_O_4_G_diacetate	bmse010183	acetone	0
G_5_O_4_G_diacetate	bmse010183	DMSO	0
lignin_cw_compound_275	bmse010184	CDCl3	0
lignin_cw_compound_275	bmse010184	acetone	0
lignin_cw_compound_275	bmse010184	DMSO	0
lignin_cw_compound_276	bmse010185	CDCl3	0.05
lignin_cw_compound_276	bmse010185	acetone	0.05
lignin_cw_compound_276	bmse010185	DMSO	0.05
dihydro_coniferyl_alcohol	bmse010186	CDCl3	0
dihydro_coniferyl_alcohol	bmse010186	acetone	0
dihydro_coniferyl_alcohol	bmse010186	DMSO	0
lignin_cw_compound_280	bmse010187	CDCl3	0
lignin_cw_compound_280	bmse010187	acetone	0
lignin_cw_compound_280	bmse010187	DMSO	0
lignin_cw_compound_281	bmse010188	CDCl3	0
lignin_cw_compound_281	bmse010188	acetone	0
lignin_cw_compound_281	bmse010188	DMSO	0
lignin_cw_compound_282	bmse010189	CDCl3	0
lignin_cw_compound_282	bmse010189	acetone	0
lignin_cw_compound_282	bmse010189	DMSO	0
biphenyl_methane	bmse010190	CDCl3	0
biphenyl_methane	bmse010190	acetone	0
biphenyl_methane	bmse010190	DMSO	0
lignin_cw_compound_284	bmse010191	CDCl3	0.25
lignin_cw_compound_284	bmse010191	acetone	0.25
lignin_cw_compound_284	bmse010191	DMSO	0.25
lignin_cw_compound_285	bmse010192	CDCl3	0
lignin_cw_compound_285	bmse010192	acetone	0
lignin_cw_compound_285	bmse010192	DMSO	0
lignin_cw_compound_286	bmse010193	CDCl3	0
lignin_cw_compound_286	bmse010193	acetone	0
lignin_cw_compound_286	bmse010193	DMSO	0
lignin_cw_compound_287	bmse010194	CDCl3	0
lignin_cw_compound_287	bmse010194	acetone	0
lignin_cw_compound_287	bmse010194	DMSO	0
lignin_cw_compound_288	bmse010195	CDCl3	0
lignin_cw_compound_288	bmse010195	acetone	0
lignin_cw_compound_288	bmse010195	DMSO	0
lignin_cw_compound_289	bmse010196	CDCl3	0.143
lignin_cw_compound_289	bmse010196	acetone	0.143
lignin_cw_compound_289	bmse010196	DMSO	0.143
lignin_cw_compound_290	bmse010197	CDCl3	0
lignin_cw_compound_290	bmse010197	acetone	0
lignin_cw_compound_290	bmse010197	DMSO	0
lignin_cw_compound_291	bmse010198	CDCl3	0
lignin_cw_compound_291	bmse010198	acetone	0
lignin_cw_compound_291	bmse010198	DMSO	0
lignin_cw_compound_292	bmse010199	CDCl3	0
lignin_cw_compound_292	bmse010199	acetone	0
lignin_cw_compound_292	bmse010199	DMSO	0
lignin_cw_compound_294	bmse010200	CDCl3	0
lignin_cw_compound_294	bmse010200	acetone	0
lignin_cw_compound_294	bmse010200	DMSO	0
lignin_cw_compound_295	bmse010201	CDCl3	0
lignin_cw_compound_295	bmse010201	acetone	0
lignin_cw_compound_295	bmse010201	DMSO	0
lignin_cw_compound_296	bmse010202	CDCl3	0
lignin_cw_compound_296	bmse010202	acetone	0
lignin_cw_compound_296	bmse010202	DMSO	0
Syringol	bmse010203	CDCl3	0
Syringol	bmse010203	acetone	0
Syringol	bmse010203	DMSO	0
syringaldehyde	bmse010204	CDCl3	0
syringaldehyde	bmse010204	acetone	0
syringaldehyde	bmse010204	DMSO	0
Veratric_acid	bmse010207	CDCl3	0
Veratric_acid	bmse010207	acetone	0
Veratric_acid	bmse010207	DMSO	0
p_coumaric_acid	bmse010208	acetone	0
p_coumaric_acid	bmse010208	DMSO	0
sinapinic_acid	bmse010209	acetone	0
sinapinic_acid	bmse010209	DMSO	0
3_4_Dimethoxycinnamic_acid	bmse010210	CDCl3	0
3_4_Dimethoxycinnamic_acid	bmse010210	acetone	0
3_4_Dimethoxycinnamic_acid	bmse010210	DMSO	0
Ferulic_acid	bmse010211	methanol	0
Ferulic_acid	bmse010211	acetone	0
Ferulic_acid	bmse010211	DMSO	0
lignin_cw_compound_50	bmse010213	CDCl3	0
lignin_cw_compound_50	bmse010213	Acetone-d6	0
lignin_cw_compound_50	bmse010213	DMSO-d6	0
lignin_cw_compound_51	bmse010214	CDCl3	0
lignin_cw_compound_51	bmse010214	Acetone-d6	0
lignin_cw_compound_51	bmse010214	DMSO-d6	0
lignin_cw_compound_52	bmse010215	CDCl3	0
lignin_cw_compound_52	bmse010215	Acetone-d6	0
lignin_cw_compound_52	bmse010215	DMSO-d6	0
lignin_cw_compound_53	bmse010216	CDCl3	0
lignin_cw_compound_53	bmse010216	Acetone-d6	0
lignin_cw_compound_53	bmse010216	DMSO-d6	0
Anisole	bmse010217	CDCl3	0
Anisole	bmse010217	acetone	0
Anisole	bmse010217	DMSO	0
1_2_3_trimethoxybenzene	bmse010218	CDCl3	0
1_2_3_trimethoxybenzene	bmse010218	acetone	0
1_2_3_trimethoxybenzene	bmse010218	DMSO	0
Veratrole	bmse010219	CDCl3	0
Veratrole	bmse010219	acetone	0
Veratrole	bmse010219	DMSO	0
Veratraldehyde	bmse010220	CDCl3	0
Veratraldehyde	bmse010220	acetone	0
Veratraldehyde	bmse010220	DMSO	0
methyl_sinapate	bmse010221	CDCl3	0
methyl_sinapate	bmse010221	acetone	0
methyl_sinapate	bmse010221	DMSO	0
Methyl_p_Coumarate	bmse010222	CDCl3	0
Methyl_p_Coumarate	bmse010222	acetone	0
Methyl_p_Coumarate	bmse010222	DMSO	0
methyl_3_4_5_trimethoxycinnamate	bmse010223	CDCl3	0
methyl_3_4_5_trimethoxycinnamate	bmse010223	acetone	0
methyl_3_4_5_trimethoxycinnamate	bmse010223	DMSO	0
3_4_5_trimethoxy_cinnamic_acid	bmse010224	CDCl3	0
3_4_5_trimethoxy_cinnamic_acid	bmse010224	acetone	0
3_4_5_trimethoxy_cinnamic_acid	bmse010224	DMSO	0
Syringic_acid_methyl_ester	bmse010225	CDCl3	0
Syringic_acid_methyl_ester	bmse010225	acetone	0
Syringic_acid_methyl_ester	bmse010225	DMSO	0
Vanillic_acid_methyl_ester	bmse010226	CDCl3	0
Vanillic_acid_methyl_ester	bmse010226	acetone	0
Vanillic_acid_methyl_ester	bmse010226	DMSO	0
Dihydrodehydrodiisoeugenol	bmse010227	CDCl3	0
Dihydrodehydrodiisoeugenol	bmse010227	acetone	0
Dihydrodehydrodiisoeugenol	bmse010227	DMSO	0
Dehydrodiisoeugenol	bmse010228	CDCl3	0
Dehydrodiisoeugenol	bmse010228	acetone	0
Dehydrodiisoeugenol	bmse010228	DMSO	0
methyl_ferulate	bmse010229	CDCl3	0
methyl_ferulate	bmse010229	acetone	0
methyl_ferulate	bmse010229	DMSO	0
Methylveratrate	bmse010230	CDCl3	0
Methylveratrate	bmse010230	acetone	0
Methylveratrate	bmse010230	DMSO	0
methyl_3_4_dimethoxycinnamate	bmse010231	CDCl3	0
methyl_3_4_dimethoxycinnamate	bmse010231	acetone	0
methyl_3_4_dimethoxycinnamate	bmse010231	DMSO	0
Dehydrodiveratraldehyde	bmse010232	CDCl3	0
Dehydrodiveratraldehyde	bmse010232	acetone	0
Dehydrodiveratraldehyde	bmse010232	DMSO	0
Dehydrodiveratric_acid	bmse010233	DMSO	0
lignin_cw_compound_73	bmse010234	CDCl3	0
lignin_cw_compound_73	bmse010234	Acetone-d6	0
lignin_cw_compound_73	bmse010234	DMSO-d6	0
lignin_cw_compound_74	bmse010235	CDCl3	0
lignin_cw_compound_74	bmse010235	Acetone-d6	0
lignin_cw_compound_74	bmse010235	DMSO-d6	0
lignin_cw_compound_75	bmse010236	CDCl3	0.222
lignin_cw_compound_75	bmse010236	Acetone-d6	0.222
lignin_cw_compound_75	bmse010236	DMSO-d6	0.222
lignin_cw_compound_76	bmse010237	CDCl3	0.222
lignin_cw_compound_76	bmse010237	Acetone-d6	0.222
lignin_cw_compound_76	bmse010237	DMSO-d6	0.222
lignin_cw_compound_77	bmse010238	CDCl3	0.231
lignin_cw_compound_77	bmse010238	Acetone-d6	0.231
lignin_cw_compound_77	bmse010238	DMSO-d6	0.231
lignin_cw_compound_78	bmse010239	CDCl3	0.231
lignin_cw_compound_78	bmse010239	Acetone-d6	0.231
lignin_cw_compound_78	bmse010239	DMSO-d6	0.231
lignin_cw_compound_79	bmse010240	CDCl3	0
lignin_cw_compound_79	bmse010240	Acetone-d6	0
lignin_cw_compound_79	bmse010240	DMSO-d6	0
lignin_cw_compound_80	bmse010241	CDCl3	0
lignin_cw_compound_80	bmse010241	Acetone-d6	0
lignin_cw_compound_80	bmse010241	DMSO-d6	0
lignin_cw_compound_81	bmse010242	CDCl3	0
lignin_cw_compound_81	bmse010242	Acetone-d6	0
lignin_cw_compound_81	bmse010242	DMSO-d6	0
lignin_cw_compound_82	bmse010243	CDCl3	0.231
lignin_cw_compound_82	bmse010243	Acetone-d6	0.231
lignin_cw_compound_82	bmse010243	DMSO-d6	0.231
lignin_cw_compound_83	bmse010244	CDCl3	0.231
lignin_cw_compound_83	bmse010244	Acetone-d6	0.231
lignin_cw_compound_83	bmse010244	DMSO-d6	0.231
lignin_cw_compound_84	bmse010245	CDCl3	0.222
lignin_cw_compound_84	bmse010245	Acetone-d6	0.222
lignin_cw_compound_84	bmse010245	DMSO-d6	0.222
lignin_cw_compound_85	bmse010246	CDCl3	0.192
lignin_cw_compound_85	bmse010246	Acetone-d6	0.192
lignin_cw_compound_85	bmse010246	DMSO-d6	0.192
lignin_cw_compound_86	bmse010247	CDCl3	0.192
lignin_cw_compound_86	bmse010247	Acetone-d6	0.192
lignin_cw_compound_86	bmse010247	DMSO-d6	0.192
coniferyl_alcohol	bmse010248	CDCl3	0
coniferyl_alcohol	bmse010248	acetone	0
coniferyl_alcohol	bmse010248	DMSO	0
lignin_cw_compound_88	bmse010249	CDCl3	0.111
lignin_cw_compound_88	bmse010249	Acetone-d6	0.111
lignin_cw_compound_88	bmse010249	DMSO-d6	0.111
lignin_cw_compound_89	bmse010250	CDCl3	0
lignin_cw_compound_89	bmse010250	Acetone-d6	0
lignin_cw_compound_89	bmse010250	DMSO-d6	0
Syringylglycerol_B_guaiacyl_ether	bmse010251	CDCl3	0
Syringylglycerol_B_guaiacyl_ether	bmse010251	acetone	0
Syringylglycerol_B_guaiacyl_ether	bmse010251	DMSO	0
lignin_cw_compound_91	bmse010252	CDCl3	0
lignin_cw_compound_91	bmse010252	Acetone-d6	0
lignin_cw_compound_91	bmse010252	DMSO-d6	0
lignin_cw_compound_92	bmse010253	CDCl3	0
lignin_cw_compound_92	bmse010253	Acetone-d6	0
lignin_cw_compound_92	bmse010253	DMSO-d6	0
Phenyl_benzoate	bmse010254	CDCl3	0
Phenyl_benzoate	bmse010254	acetone	0
Phenyl_benzoate	bmse010254	DMSO	0
Ethyl_4_hydroxybenzoate	bmse010255	CDCl3	0
Ethyl_4_hydroxybenzoate	bmse010255	acetone	0
Ethyl_4_hydroxybenzoate	bmse010255	DMSO	0
Cinnamyl_alcohol	bmse010256	CDCl3	0
Cinnamyl_alcohol	bmse010256	acetone	0
Cinnamyl_alcohol	bmse010256	DMSO	0
Cinnamaldehyde	bmse010257	CDCl3	0
Cinnamaldehyde	bmse010257	acetone	0
Cinnamaldehyde	bmse010257	DMSO	0
lignin_cw_compound_97	bmse010258	CDCl3	0
lignin_cw_compound_97	bmse010258	Acetone-d6	0
lignin_cw_compound_97	bmse010258	DMSO-d6	0
lignin_cw_compound_98	bmse010259	CDCl3	0
lignin_cw_compound_98	bmse010259	Acetone-d6	0
lignin_cw_compound_98	bmse010259	DMSO-d6	0
lignin_cw_compound_99	bmse010260	CDCl3	0.043
lignin_cw_compound_99	bmse010260	Acetone-d6	0.043
lignin_cw_compound_99	bmse010260	DMSO-d6	0.043
lignin_cw_compound_1007	bmse010261	acetone	0.222
lignin_cw_compound_1008	bmse010262	acetone	0.222
lignin_cw_compound_1009	bmse010263	acetone	0.25
lignin_cw_compound_1010	bmse010264	acetone	0.24
lignin_cw_compound_1011	bmse010265	acetone	0
lignin_cw_compound_1012	bmse010266	acetone	0
lignin_cw_compound_1013	bmse010267	acetone	0
lignin_cw_compound_1014	bmse010268	acetone	0
lignin_cw_compound_1015	bmse010269	acetone	0.3
lignin_cw_compound_1016	bmse010270	acetone	0.3
lignin_cw_compound_1017	bmse010271	acetone	0.286
lignin_cw_compound_1018	bmse010272	acetone	0.286
lignin_cw_compound_1019	bmse010273	acetone	0.231
lignin_cw_compound_1020	bmse010274	acetone	0.231
lignin_cw_compound_1021	bmse010275	acetone	0.222
lignin_cw_compound_1022	bmse010276	acetone	0.222
lignin_cw_compound_1023	bmse010277	acetone	0.231
lignin_cw_compound_1024	bmse010278	acetone	0.231
lignin_cw_compound_1025	bmse010279	acetone	0.222
lignin_cw_compound_1026	bmse010280	acetone	0.222
lignin_cw_compound_1027	bmse010281	acetone	0.059
lignin_cw_compound_1028	bmse010282	acetone	0.056
lignin_cw_compound_1029	bmse010283	acetone	0
lignin_cw_compound_1030	bmse010284	acetone	0
coniferyl_alcohol	bmse010285	CDCl3	0.111
coniferyl_alcohol	bmse010285	acetone	0.111
coniferyl_alcohol	bmse010285	DMSO	0.111
sinapyl_alcohol	bmse010286	CDCl3	0
sinapyl_alcohol	bmse010286	acetone	0
sinapyl_alcohol	bmse010286	DMSO	0
p_coumaryl_alcohol	bmse010287	CDCl3	0
p_coumaryl_alcohol	bmse010287	acetone	0
p_coumaryl_alcohol	bmse010287	DMSO	0
lignin_cw_compound_2005	bmse010288	CDCl3	0
lignin_cw_compound_2005	bmse010288	acetone	0
lignin_cw_compound_2005	bmse010288	DMSO	0
lignin_cw_compound_2006	bmse010289	CDCl3	0
lignin_cw_compound_2006	bmse010289	acetone	0
lignin_cw_compound_2006	bmse010289	DMSO	0
lignin_cw_compound_2008	bmse010290	CDCl3	0
lignin_cw_compound_2008	bmse010290	acetone	0
lignin_cw_compound_2008	bmse010290	DMSO	0
coniferyl_p_coumarate	bmse010291	CDCl3	0
coniferyl_p_coumarate	bmse010291	acetone	0
coniferyl_p_coumarate	bmse010291	DMSO	0
lignin_cw_compound_2011	bmse010292	CDCl3	0.037
lignin_cw_compound_2011	bmse010292	acetone	0.037
lignin_cw_compound_2011	bmse010292	DMSO	0.037
lignin_cw_compound_2012	bmse010293	CDCl3	0
lignin_cw_compound_2012	bmse010293	acetone	0
lignin_cw_compound_2012	bmse010293	DMSO	0
lignin_cw_compound_2015	bmse010294	CDCl3	0.154
lignin_cw_compound_2015	bmse010294	acetone	0.154
lignin_cw_compound_2015	bmse010294	DMSO	0.154
lignin_cw_compound_2016	bmse010295	CDCl3	0.152
lignin_cw_compound_2016	bmse010295	acetone	0.152
lignin_cw_compound_2016	bmse010295	DMSO	0.152
lignin_cw_compound_2018	bmse010296	CDCl3	0
lignin_cw_compound_2018	bmse010296	acetone	0
lignin_cw_compound_2018	bmse010296	DMSO	0
Pinoresinol	bmse010297	CDCl3	0
Pinoresinol	bmse010297	acetone	0
Pinoresinol	bmse010297	DMSO	0
lignin_cw_compound_2022	bmse010298	CDCl3	0.118
lignin_cw_compound_2022	bmse010298	acetone	0.118
lignin_cw_compound_2022	bmse010298	DMSO	0.118
lignin_cw_compound_2026	bmse010299	CDCl3	0
lignin_cw_compound_2026	bmse010299	acetone	0
lignin_cw_compound_2026	bmse010299	DMSO	0
lignin_cw_compound_2031	bmse010300	acetone	0.053
lignin_cw_compound_2031	bmse010300	DMSO	0.053
lignin_cw_compound_2032	bmse010301	acetone	0
lignin_cw_compound_2035	bmse010302	CDCl3	0
lignin_cw_compound_2035	bmse010302	acetone	0
lignin_cw_compound_2035	bmse010302	DMSO	0
lignin_cw_compound_2036	bmse010303	acetone	0
lignin_cw_compound_2036	bmse010303	DMSO	0
lignin_cw_compound_2038	bmse010304	CDCl3	0
lignin_cw_compound_2038	bmse010304	acetone	0
lignin_cw_compound_2038	bmse010304	DMSO	0
lignin_cw_compound_2040	bmse010305	acetone	0
lignin_cw_compound_2040	bmse010305	DMSO	0
lignin_cw_compound_2041	bmse010306	CDCl3	0
lignin_cw_compound_2041	bmse010306	acetone	0
lignin_cw_compound_2041	bmse010306	DMSO	0
lignin_cw_compound_2042	bmse010307	CDCl3	0
lignin_cw_compound_2042	bmse010307	acetone	0
lignin_cw_compound_2042	bmse010307	DMSO	0
lignin_cw_compound_2049	bmse010309	Acetone-d6	0.143
lignin_cw_compound_2050	bmse010310	CDCl3	0.043
lignin_cw_compound_2050	bmse010310	acetone	0.043
lignin_cw_compound_2050	bmse010310	DMSO	0.043
lignin_cw_compound_2052	bmse010311	acetone	0.048
lignin_cw_compound_2053	bmse010312	acetone	0
lignin_cw_compound_2057	bmse010313	CDCl3	0.091
lignin_cw_compound_2057	bmse010313	acetone	0.091
lignin_cw_compound_2057	bmse010313	DMSO	0.091
lignin_cw_compound_2058	bmse010314	acetone	0
lignin_cw_compound_2062	bmse010315	acetone	0.05
lignin_cw_compound_2063	bmse010316	CDCl3	0
lignin_cw_compound_2063	bmse010316	acetone	0
lignin_cw_compound_2063	bmse010316	DMSO	0
lignin_cw_compound_2064	bmse010317	CDCl3	0
lignin_cw_compound_2064	bmse010317	acetone	0
lignin_cw_compound_2064	bmse010317	DMSO	0
Sinapyl_p_coumarate	bmse010318	CDCl3	0
Sinapyl_p_coumarate	bmse010318	acetone	0
Sinapyl_p_coumarate	bmse010318	DMSO	0
lignin_cw_compound_2066	bmse010319	CDCl3	0.292
lignin_cw_compound_2066	bmse010319	acetone	0.292
lignin_cw_compound_2066	bmse010319	DMSO	0.292
lignin_cw_compound_2067	bmse010320	acetone	0.053
lignin_cw_compound_2068	bmse010321	acetone	0.24
Seco_isolariciresinol	bmse010322	acetone	0
lignin_cw_compound_2071	bmse010323	CDCl3	0.273
lignin_cw_compound_2071	bmse010323	acetone	0.273
lignin_cw_compound_2071	bmse010323	DMSO	0.273
lignin_cw_compound_2072	bmse010324	CDCl3	0.273
lignin_cw_compound_2072	bmse010324	Acetone-d6	0.273
lignin_cw_compound_2072	bmse010324	DMSO-d6	0.273
lignin_cw_compound_2073	bmse010325	CDCl3	0.214
lignin_cw_compound_2073	bmse010325	acetone	0.214
lignin_cw_compound_2073	bmse010325	DMSO	0.214
lignin_cw_compound_2074	bmse010326	CDCl3	0.214
lignin_cw_compound_2074	bmse010326	acetone	0.214
lignin_cw_compound_2074	bmse010326	DMSO	0.259
lignin_cw_compound_2079	bmse010327	acetone	0.231
lignin_cw_compound_2080	bmse010328	acetone	0.231
lignin_cw_compound_2081	bmse010329	CDCl3	0.231
lignin_cw_compound_2081	bmse010329	acetone	0.231
lignin_cw_compound_2081	bmse010329	DMSO	0.231
lignin_cw_compound_3001	bmse010330	acetone	0
lignin_cw_compound_3002	bmse010331	acetone	0
lignin_cw_compound_3003	bmse010332	acetone	0
lignin_cw_compound_3003	bmse010332	DMSO	0
lignin_cw_compound_3004	bmse010333	acetone	0
lignin_cw_compound_3005	bmse010334	acetone	0
lignin_cw_compound_3006	bmse010335	acetone	0
lignin_cw_compound_3008	bmse010336	acetone	0
lignin_cw_compound_3010	bmse010337	CDCl3	0
lignin_cw_compound_3010	bmse010337	acetone	0
lignin_cw_compound_3011	bmse010338	CDCl3	0
lignin_cw_compound_3011	bmse010338	acetone	0
lignin_cw_compound_3014	bmse010339	acetone	0
lignin_cw_compound_3015	bmse010340	acetone	0
lignin_cw_compound_3016	bmse010341	CDCl3	0
lignin_cw_compound_3016	bmse010341	acetone	0
lignin_cw_compound_3017	bmse010342	acetone	0
lignin_cw_compound_3018	bmse010343	CDCl3	0
lignin_cw_compound_3018	bmse010343	acetone	0
lignin_cw_compound_3019	bmse010344	CDCl3	0.16
lignin_cw_compound_3019	bmse010344	Acetone-d6	0.16
lignin_cw_compound_3019	bmse010344	DMSO-d6	0.16
lignin_cw_compound_3020	bmse010345	acetone	0.192
lignin_cw_compound_3021	bmse010346	acetone	0.222
lignin_cw_compound_3022	bmse010347	CDCl3	0.107
lignin_cw_compound_3022	bmse010347	acetone	0.107
lignin_cw_compound_3022	bmse010347	DMSO	0.107
lignin_cw_compound_3023	bmse010348	Acetone-d6	0.143
lignin_cw_compound_3025	bmse010349	CDCl3	0.053
lignin_cw_compound_3025	bmse010349	Acetone-d6	0.053
lignin_cw_compound_3025	bmse010349	DMSO-d6	0.053
lignin_cw_compound_3026	bmse010350	CDCl3	0.05
lignin_cw_compound_3026	bmse010350	acetone	0.05
lignin_cw_compound_3026	bmse010350	DMSO	0.05
lignin_cw_compound_3027	bmse010351	CDCl3	0
lignin_cw_compound_3027	bmse010351	acetone	0
lignin_cw_compound_3027	bmse010351	DMSO	0
lignin_cw_compound_3028	bmse010352	CDCl3	0.048
lignin_cw_compound_3028	bmse010352	acetone	0.048
lignin_cw_compound_3028	bmse010352	DMSO	0.048
lignin_cw_compound_3031	bmse010353	acetone	0.053
lignin_cw_compound_3033	bmse010354	acetone	0
lignin_cw_compound_3034	bmse010355	acetone	0.062
lignin_cw_compound_3035	bmse010356	acetone	0
lignin_cw_compound_3036	bmse010357	acetone	0
lignin_cw_compound_3037	bmse010358	acetone	0.111
lignin_cw_compound_3039	bmse010359	acetone	0
lignin_cw_compound_3040	bmse010360	acetone	0
lignin_cw_compound_3041	bmse010361	acetone	0
lignin_cw_compound_3042	bmse010362	acetone	0
lignin_cw_compound_3043	bmse010363	acetone	0
lignin_cw_compound_3044	bmse010364	acetone	0
lignin_cw_compound_3046	bmse010366	acetone	0
lignin_cw_compound_3047	bmse010367	Acetone-d6	0
6_methoxy_indan_5_ol	bmse010368	acetone	0
lignin_cw_compound_3052	bmse010369	acetone	0
lignin_cw_compound_3056	bmse010371	Acetone-d6	0.053
lignin_cw_compound_3058	bmse010372	acetone	0.111
lignin_cw_compound_3059	bmse010373	acetone	0
lignin_cw_compound_3061	bmse010374	acetone	0
lignin_cw_compound_3062	bmse010375	acetone	0.238
Simulanol	bmse010376	acetone	0
buddlenol_E	bmse010377	acetone	0.192
SP_8_8_S	bmse010379	acetone	0.16
lignin_cw_compound_3068	bmse010381	acetone	0
lignin_cw_compound_3069	bmse010382	acetone	0
lignin_cw_compound_3070	bmse010383	acetone	0
lignin_cw_compound_3071	bmse010384	acetone	0
lignin_cw_compound_3	bmse010385	CDCl3	0
lignin_cw_compound_3	bmse010385	Acetone	0.136
lignin_cw_compound_3	bmse010385	DMSO	0
lignin_cw_compound_21	bmse010386	CDCl3	0
lignin_cw_compound_21	bmse010386	Acetone	0
lignin_cw_compound_21	bmse010386	DMSO	0
lignin_cw_compound_31	bmse010387	CDCl3	0.158
lignin_cw_compound_31	bmse010387	Acetone	0.158
lignin_cw_compound_31	bmse010387	DMSO	0.158
lignin_cw_compound_32	bmse010388	CDCl3	0.12
lignin_cw_compound_32	bmse010388	Acetone	0.12
lignin_cw_compound_32	bmse010388	DMSO	0.12
lignin_cw_compound_33	bmse010389	CDCl3	0.115
lignin_cw_compound_33	bmse010389	Acetone	0.115
lignin_cw_compound_33	bmse010389	DMSO	0.115
lignin_cw_compound_34	bmse010390	CDCl3	0.211
lignin_cw_compound_34	bmse010390	Acetone	0.211
lignin_cw_compound_34	bmse010390	DMSO	0.211
4_hydroxybenzoic_acid	bmse010395	Acetone	0
4_hydroxybenzoic_acid	bmse010395	DMSO	0
methyl_4_methoxy_cinnamate_methyl	bmse010396	CDCl3	0
methyl_4_methoxy_cinnamate_methyl	bmse010396	Acetone	0
methyl_4_methoxy_cinnamate_methyl	bmse010396	DMSO	0
coniferin	bmse010420	DMSO	0
syringin	bmse010421	DMSO	0
alpha_beta_Xylose_Acetate	bmse010422	CDCl3	1
alpha_beta_Xylose_Acetate	bmse010422	Acetone	1
alpha_beta_Xylose_Acetate	bmse010422	DMSO	1
lignin_cw_compound_131	bmse010423	CDCl3	0.211
lignin_cw_compound_131	bmse010423	Acetone	0.211
lignin_cw_compound_131	bmse010423	DMSO	0.211
lignin_cw_compound_133	bmse010424	CDCl3	0.556
lignin_cw_compound_133	bmse010424	Acetone	0.556
lignin_cw_compound_133	bmse010424	DMSO	0.556
lignin_cw_compound_137	bmse010425	CDCl3	0.192
lignin_cw_compound_137	bmse010425	Acetone	0.192
lignin_cw_compound_137	bmse010425	DMSO	0.192
G_beta_S5	bmse010426	CDCl3	0
G_beta_S5	bmse010426	Acetone	0
G_beta_S5	bmse010426	DMSO	0
lignin_cw_compound_140	bmse010427	CDCl3	0.192
lignin_cw_compound_140	bmse010427	Acetone	0.192
lignin_cw_compound_140	bmse010427	DMSO	0.192
p_Gluco_cinnamyl_alcohol	bmse010428	DMSO	0
lignin_cw_compound_172	bmse010430	CDCl3	0
lignin_cw_compound_172	bmse010430	Acetone	0.12
lignin_cw_compound_172	bmse010430	DMSO	0
G_b_G_AcO	bmse010432	CDCl3	0.125
G_b_G_AcO	bmse010432	Acetone	0.125
G_b_G_AcO	bmse010432	DMSO	0
S_b_S_AcO	bmse010433	CDCl3	0.115
S_b_S_AcO	bmse010433	Acetone	0.115
S_b_S_AcO	bmse010433	DMSO	0
G_b_G_b1_G	bmse010434	CDCl3	0.219
G_b_G_b1_G	bmse010434	Acetone	0.219
G_b_G_b1_G	bmse010434	DMSO	0.219
H_b_G_AcO	bmse010435	CDCl3	0.13
H_b_G_AcO	bmse010435	Acetone	0.13
H_b_G_AcO	bmse010435	DMSO	0.13
lignin_cw_compound_240	bmse010436	CDCl3	0
lignin_cw_compound_240	bmse010436	Acetone	0.167
lignin_cw_compound_240	bmse010436	DMSO	0
H_b_G_OH	bmse010437	CDCl3	0.176
H_b_G_OH	bmse010437	Acetone	0.176
H_b_G_OH	bmse010437	DMSO	0.176
G_b_S_OH	bmse010438	CDCl3	1
G_b_S_OH	bmse010438	Acetone	1
G_b_S_OH	bmse010438	DMSO	1
S_b_S_OH	bmse010439	CDCl3	0.15
S_b_S_OH	bmse010439	Acetone	0.15
S_b_S_OH	bmse010439	DMSO	0
G_b_H	bmse010440	CDCl3	0.176
G_b_H	bmse010440	Acetone	0.176
G_b_H	bmse010440	DMSO	0.176
G_b_G_OH	bmse010441	CDCl3	0.167
G_b_G_OH	bmse010441	Acetone	0.167
G_b_G_OH	bmse010441	DMSO	0.167
H_b_S_OH	bmse010442	CDCl3	0.167
H_b_S_OH	bmse010442	Acetone	0.167
H_b_S_OH	bmse010442	DMSO	0
lignin_cw_compound_252	bmse010443	Acetone	0
lignin_cw_compound_254	bmse010444	Acetone	0.3
dihydrodiconiferyl_alcohol	bmse010445	CDCl3	0
dihydrodiconiferyl_alcohol	bmse010445	Acetone	0
dihydrodiconiferyl_alcohol	bmse010445	DMSO	0
lignin_cw_compound_262	bmse010446	CDCl3	1
lignin_cw_compound_262	bmse010446	Acetone	1
lignin_cw_compound_263	bmse010447	Acetone	0.242
lignin_cw_compound_272	bmse010448	CDCl3	0.421
lignin_cw_compound_272	bmse010448	Acetone	0.421
lignin_cw_compound_272	bmse010448	DMSO	0
dibenzodioxicin	bmse010449	CDCl3	0.2
dibenzodioxicin	bmse010449	Acetone	0.2
dibenzodioxicin	bmse010449	DMSO	0.2
lignin_cw_compound_278	bmse010450	CDCl3	0.152
lignin_cw_compound_278	bmse010450	Acetone	0.152
lignin_cw_compound_278	bmse010450	DMSO	0.152
lignin_cw_compound_293	bmse010451	CDCl3	1
lignin_cw_compound_293	bmse010451	Acetone	1
lignin_cw_compound_293	bmse010451	DMSO	1
345_trimethoxy_cinnamyl_alcohol	bmse010457	CDCl3	0
345_trimethoxy_cinnamyl_alcohol	bmse010457	Acetone	0
345_trimethoxy_cinnamyl_alcohol	bmse010457	DMSO	0
lignin_cw_compound_2004	bmse010458	CDCl3	0
lignin_cw_compound_2004	bmse010458	Acetone	0
lignin_cw_compound_2004	bmse010458	DMSO	0
lignin_cw_compound_2007	bmse010459	CDCl3	0
lignin_cw_compound_2007	bmse010459	Acetone	0
lignin_cw_compound_2007	bmse010459	DMSO	0
coniferyl_benzoate	bmse010460	CDCl3	0
coniferyl_benzoate	bmse010460	Acetone	0
coniferyl_benzoate	bmse010460	DMSO	0
Guaiacylglycerol_B_coniferyl	bmse010461	CDCl3	0
Guaiacylglycerol_B_coniferyl	bmse010461	Acetone	0
Guaiacylglycerol_B_coniferyl	bmse010461	DMSO	0
Guaiacylglycerol_B_coniferyl	bmse010462	CDCl3	0
Guaiacylglycerol_B_coniferyl	bmse010462	Acetone	0
Guaiacylglycerol_B_coniferyl	bmse010462	DMSO	0
lignin_cw_compound_2019	bmse010464	CDCl3	0.091
lignin_cw_compound_2019	bmse010464	Acetone	0.091
lignin_cw_compound_2019	bmse010464	DMSO	0.091
lignin_cw_compound_2021	bmse010465	Acetone	0
lignin_cw_compound_2023	bmse010466	CDCl3	0.122
lignin_cw_compound_2023	bmse010466	Acetone	0.136
lignin_cw_compound_2023	bmse010466	DMSO	0.122
lignin_cw_compound_2024	bmse010467	CDCl3	0.114
lignin_cw_compound_2024	bmse010467	Acetone	0.116
lignin_cw_compound_2024	bmse010467	DMSO	0.116
lignin_cw_compound_2025	bmse010468	Acetone	0.083
lignin_cw_compound_2027	bmse010469	CDCl3	0
lignin_cw_compound_2027	bmse010469	Acetone	0
lignin_cw_compound_2027	bmse010469	DMSO	0
lignin_cw_compound_2028	bmse010470	CDCl3	0.111
lignin_cw_compound_2028	bmse010470	Acetone	0.111
lignin_cw_compound_2029	bmse010471	CDCl3	0
lignin_cw_compound_2029	bmse010471	Acetone	0
lignin_cw_compound_2029	bmse010471	DMSO	0
lignin_cw_compound_2030	bmse010472	CDCl3	0
lignin_cw_compound_2030	bmse010472	Acetone	0
lignin_cw_compound_2030	bmse010472	DMSO	0
lignin_cw_compound_2033	bmse010473	Acetone	0
lignin_cw_compound_2033	bmse010473	DMSO	0
lignin_cw_compound_2034	bmse010474	CDCl3	0
lignin_cw_compound_2034	bmse010474	Acetone	0
lignin_cw_compound_2034	bmse010474	DMSO	0
lignin_cw_compound_2037	bmse010475	Acetone	0.053
lignin_cw_compound_2039	bmse010476	CDCl3	0
lignin_cw_compound_2039	bmse010476	Acetone	0
lignin_cw_compound_2039	bmse010476	DMSO	0
lignin_cw_compound_2045	bmse010478	CDCl3	0.036
lignin_cw_compound_2046	bmse010479	CDCl3	0.333
lignin_cw_compound_2047	bmse010480	CDCl3	0.077
lignin_cw_compound_2048	bmse010481	CDCl3	0.091
lignin_cw_compound_2051	bmse010483	Acetone	0
lignin_cw_compound_2054	bmse010484	Acetone	0.111
lignin_cw_compound_2054	bmse010484	DMSO	0.111
lignin_cw_compound_2055	bmse010485	Acetone	0.077
5_5_Dehydrodiferulic_Acid	bmse010486	Acetone	0.053
5_5_Dehydrodiferulic_Acid	bmse010486	DMSO	0.053
lignin_cw_compound_2059	bmse010487	CDCl3	0.2
lignin_cw_compound_2059	bmse010487	Acetone	0.2
lignin_cw_compound_2059	bmse010487	DMSO	0.2
lignin_cw_compound_2060	bmse010488	CDCl3	0.182
lignin_cw_compound_2060	bmse010488	Acetone	0.219
lignin_cw_compound_2060	bmse010488	DMSO	0.182
lignin_cw_compound_2061	bmse010489	CDCl3	0.135
lignin_cw_compound_2061	bmse010489	Acetone	0.135
lignin_cw_compound_2061	bmse010489	DMSO	0.135
Isotaxiresinol	bmse010490	Acetone	0.036
lignin_cw_compound_2075	bmse010492	CDCl3	0.222
lignin_cw_compound_2075	bmse010492	Acetone	0.222
lignin_cw_compound_2076	bmse010493	CDCl3	0.286
lignin_cw_compound_2076	bmse010493	Acetone	0.286
lignin_cw_compound_2076	bmse010493	DMSO	0.286
lignin_cw_compound_2077	bmse010494	CDCl3	0.222
lignin_cw_compound_2077	bmse010494	Acetone	0.222
lignin_cw_compound_2077	bmse010494	DMSO	0.222
lignin_cw_compound_2078	bmse010495	CDCl3	0.286
lignin_cw_compound_2078	bmse010495	Acetone	0.286
lignin_cw_compound_2078	bmse010495	DMSO	0.286
lignin_cw_compound_2082	bmse010496	Acetone	0
lignin_cw_compound_3007	bmse010497	CDCl3	0
lignin_cw_compound_3007	bmse010497	Acetone	0
lignin_cw_compound_3009	bmse010498	Acetone	0.55
lignin_cw_compound_3013	bmse010499	Acetone	0.833
lignin_cw_compound_3024	bmse010502	Acetone	0.214
lignin_cw_compound_3029	bmse010504	Acetone	0
lignin_cw_compound_3030	bmse010505	Acetone	0.176
lignin_cw_compound_3032	bmse010506	Acetone	0
lignin_cw_compound_3038	bmse010507	Acetone	0
lignin_cw_compound_3049	bmse010508	Acetone	0.077
lignin_cw_compound_3050	bmse010509	Acetone	0.125
lignin_cw_compound_3051	bmse010510	Acetone	0.125
lignin_cw_compound_3054	bmse010511	Acetone	0.174
lignin_cw_compound_3055	bmse010512	Acetone	0.125
lignin_cw_compound_3060	bmse010515	Acetone	0
S_8_O_4_G_8_5_G	bmse010516	Acetone	0.105
lignin_cw_compound_3012	bmse010517	Acetone	1
lignin_cw_compound_166	bmse010518	Acetone	0.176
lignin_cw_compound_168	bmse010519	CDCl3	0.167
lignin_cw_compound_168	bmse010519	Acetone	0
Guaiacylglycerol_B_syringyl_ether	bmse010520	CDCl3	0.167
Guaiacylglycerol_B_syringyl_ether	bmse010520	Acetone	0.167
Guaiacylglycerol_B_syringyl_ether	bmse010520	DMSO	0.167
S_b_G	bmse010521	CDCl3	0.158
S_b_G	bmse010521	Acetone	0.158
S_b_G	bmse010521	DMSO	0.158
